# Supplementary material for: Estimating the potential overdiagnosis and overtreatment of acute appendicitis in Thailand using a secondary data analysis of service utilization before, during and after the COVID-19 lockdown policy
Source: PLoS One. 2022 Nov 3;17(11):e0270241. doi: 10.1371/journal.pone.0270241 (PMC9632900; doi:10.1371/journal.pone.0270241)
Supplement: S1 File — (CSV) [file pone.0270241.s001.csv]

pdx	dateadm_new	case	new_case_14da
K352	2016-03-01	24	NA
K352	2016-03-02	24	NA
K352	2016-03-03	16	NA
K352	2016-03-04	12	NA
K352	2016-03-05	15	NA
K352	2016-03-06	28	NA
K352	2016-03-07	26	21.5
K352	2016-03-08	18	21.5714285714286
K352	2016-03-09	25	21.6428571428571
K352	2016-03-10	21	22.1428571428571
K352	2016-03-11	22	23.2857142857143
K352	2016-03-12	22	23.9285714285714
K352	2016-03-13	23	23.2857142857143
K352	2016-03-14	25	23.1428571428571
K352	2016-03-15	25	23.3571428571429
K352	2016-03-16	25	23.2142857142857
K352	2016-03-17	23	23.0714285714286
K352	2016-03-18	28	22.8571428571429
K352	2016-03-19	24	22.0714285714286
K352	2016-03-20	19	22
K352	2016-03-21	24	22.7857142857143
K352	2016-03-22	21	22.4285714285714
K352	2016-03-23	23	22
K352	2016-03-24	19	21.7857142857143
K352	2016-03-25	19	21.5
K352	2016-03-26	11	21.5
K352	2016-03-27	22	22.1428571428571
K352	2016-03-28	36	22
K352	2016-03-29	20	21.9285714285714
K352	2016-03-30	19	22.7142857142857
K352	2016-03-31	20	23.5
K352	2016-04-01	24	23.8571428571429
K352	2016-04-02	24	24.7142857142857
K352	2016-04-03	28	25.4285714285714
K352	2016-04-04	22	25.0714285714286
K352	2016-04-05	20	25.8571428571429
K352	2016-04-06	34	26.1428571428571
K352	2016-04-07	30	26
K352	2016-04-08	24	26.6428571428571
K352	2016-04-09	23	26.9285714285714
K352	2016-04-10	32	26.1428571428571
K352	2016-04-11	31	26.1428571428571
K352	2016-04-12	31	26.4285714285714
K352	2016-04-13	23	25.5714285714286
K352	2016-04-14	18	24.7857142857143
K352	2016-04-15	33	25.4285714285714
K352	2016-04-16	28	25.6428571428571
K352	2016-04-17	17	25
K352	2016-04-18	22	24.8571428571429
K352	2016-04-19	24	24.8571428571429
K352	2016-04-20	22	25.0714285714286
K352	2016-04-21	19	24.6428571428571
K352	2016-04-22	33	23.8571428571429
K352	2016-04-23	26	23.6428571428571
K352	2016-04-24	23	23.8571428571429
K352	2016-04-25	29	23.8571428571429
K352	2016-04-26	31	24.1428571428571
K352	2016-04-27	26	24.6428571428571
K352	2016-04-28	12	24.5714285714286
K352	2016-04-29	22	24.1428571428571
K352	2016-04-30	25	23.6428571428571
K352	2016-05-01	20	23.7857142857143
K352	2016-05-02	22	22.8571428571429
K352	2016-05-03	28	22.6428571428571
K352	2016-05-04	29	23.7857142857143
K352	2016-05-05	18	25.2857142857143
K352	2016-05-06	27	25.7857142857143
K352	2016-05-07	19	25.5714285714286
K352	2016-05-08	25	25.6428571428571
K352	2016-05-09	16	25.6428571428571
K352	2016-05-10	28	26
K352	2016-05-11	42	26.2857142857143
K352	2016-05-12	33	26.9285714285714
K352	2016-05-13	29	26.8571428571429
K352	2016-05-14	22	27.6428571428571
K352	2016-05-15	21	26.7857142857143
K352	2016-05-16	22	27.5
K352	2016-05-17	33	27.2857142857143
K352	2016-05-18	33	25.7142857142857
K352	2016-05-19	27	24.7142857142857
K352	2016-05-20	26	24.2142857142857
K352	2016-05-21	30	23.4285714285714
K352	2016-05-22	13	23.4285714285714
K352	2016-05-23	26	23.6428571428571
K352	2016-05-24	25	23.2857142857143
K352	2016-05-25	20	22.5714285714286
K352	2016-05-26	19	22.2142857142857
K352	2016-05-27	22	21.7142857142857
K352	2016-05-28	11	21.2857142857143
K352	2016-05-29	21	22.2142857142857
K352	2016-05-30	25	22.2142857142857
K352	2016-05-31	28	22.9285714285714
K352	2016-06-01	23	23.2142857142857
K352	2016-06-02	22	23.4285714285714
K352	2016-06-03	19	23.5
K352	2016-06-04	24	24.5714285714286
K352	2016-06-05	26	24.5714285714286
K352	2016-06-06	26	24.5714285714286
K352	2016-06-07	35	24.1428571428571
K352	2016-06-08	24	23.9285714285714
K352	2016-06-09	22	25.1428571428571
K352	2016-06-10	23	25.3571428571429
K352	2016-06-11	26	24.9285714285714
K352	2016-06-12	21	24.5714285714286
K352	2016-06-13	25	24.8571428571429
K352	2016-06-14	22	24.1428571428571
K352	2016-06-15	20	24.1428571428571
K352	2016-06-16	39	23.5714285714286
K352	2016-06-17	22	23.9285714285714
K352	2016-06-18	18	23.5714285714286
K352	2016-06-19	21	23.0714285714286
K352	2016-06-20	30	22.6428571428571
K352	2016-06-21	25	22.7142857142857
K352	2016-06-22	24	23.1428571428571
K352	2016-06-23	14	21.7857142857143
K352	2016-06-24	28	22
K352	2016-06-25	21	22.1428571428571
K352	2016-06-26	14	22.2142857142857
K352	2016-06-27	19	21.5714285714286
K352	2016-06-28	23	21.2142857142857
K352	2016-06-29	26	21.2857142857143
K352	2016-06-30	20	22.1428571428571
K352	2017-03-01	25	21.7857142857143
K352	2017-03-02	20	22.3571428571429
K352	2017-03-03	22	23.2142857142857
K352	2017-03-04	21	23.5
K352	2017-03-05	20	23.4285714285714
K352	2017-03-06	25	23.5
K352	2017-03-07	26	24.3571428571429
K352	2017-03-08	23	24.2857142857143
K352	2017-03-09	29	23.9285714285714
K352	2017-03-10	26	24.7857142857143
K352	2017-03-11	23	25.6428571428571
K352	2017-03-12	22	25.9285714285714
K352	2017-03-13	27	25.9285714285714
K352	2017-03-14	32	26.6428571428571
K352	2017-03-15	24	27.1428571428571
K352	2017-03-16	15	26.7142857142857
K352	2017-03-17	34	26.5714285714286
K352	2017-03-18	33	27
K352	2017-03-19	24	27
K352	2017-03-20	25	26.9285714285714
K352	2017-03-21	36	26.7142857142857
K352	2017-03-22	30	26.6428571428571
K352	2017-03-23	23	27.7142857142857
K352	2017-03-24	24	27.0714285714286
K352	2017-03-25	29	26.6428571428571
K352	2017-03-26	22	26.6428571428571
K352	2017-03-27	26	27.0714285714286
K352	2017-03-28	29	26.5714285714286
K352	2017-03-29	23	26.0714285714286
K352	2017-03-30	30	25.6428571428571
K352	2017-03-31	25	25.9285714285714
K352	2017-04-01	27	26.2142857142857
K352	2017-04-02	24	26.3571428571429
K352	2017-04-03	31	27.2142857142857
K352	2017-04-04	29	27.0714285714286
K352	2017-04-05	23	27.5714285714286
K352	2017-04-06	17	27.1428571428571
K352	2017-04-07	28	27.5714285714286
K352	2017-04-08	33	27.6428571428571
K352	2017-04-09	24	28.0714285714286
K352	2017-04-10	38	27.6428571428571
K352	2017-04-11	27	27.6428571428571
K352	2017-04-12	30	27.8571428571429
K352	2017-04-13	24	28.2857142857143
K352	2017-04-14	31	28.2142857142857
K352	2017-04-15	28	26.6428571428571
K352	2017-04-16	30	26.5
K352	2017-04-17	25	25.5
K352	2017-04-18	29	25.5714285714286
K352	2017-04-19	26	25.7142857142857
K352	2017-04-20	23	25.5
K352	2017-04-21	27	24.9285714285714
K352	2017-04-22	11	24.2857142857143
K352	2017-04-23	22	23.8571428571429
K352	2017-04-24	24	24.3571428571429
K352	2017-04-25	28	24.2142857142857
K352	2017-04-26	32	24.0714285714286
K352	2017-04-27	21	23.7857142857143
K352	2017-04-28	23	22.9285714285714
K352	2017-04-29	19	23.8571428571429
K352	2017-04-30	24	24.1428571428571
K352	2017-05-01	32	24.3571428571429
K352	2017-05-02	27	24
K352	2017-05-03	24	23.7142857142857
K352	2017-05-04	19	23.7857142857143
K352	2017-05-05	15	24.3571428571429
K352	2017-05-06	24	24.2142857142857
K352	2017-05-07	26	23.8571428571429
K352	2017-05-08	27	23
K352	2017-05-09	23	23
K352	2017-05-10	28	23.1428571428571
K352	2017-05-11	22	23.8571428571429
K352	2017-05-12	31	24.5714285714286
K352	2017-05-13	17	24.4285714285714
K352	2017-05-14	19	23.5714285714286
K352	2017-05-15	20	22.7142857142857
K352	2017-05-16	27	22.7142857142857
K352	2017-05-17	26	22.4285714285714
K352	2017-05-18	29	22.6428571428571
K352	2017-05-19	25	22.1428571428571
K352	2017-05-20	22	22.6428571428571
K352	2017-05-21	14	22.5714285714286
K352	2017-05-22	15	23.6428571428571
K352	2017-05-23	23	22.7142857142857
K352	2017-05-24	24	22.7857142857143
K352	2017-05-25	25	22.4285714285714
K352	2017-05-26	24	22.0714285714286
K352	2017-05-27	24	21.8571428571429
K352	2017-05-28	18	22.5
K352	2017-05-29	35	24.1428571428571
K352	2017-05-30	14	24.2857142857143
K352	2017-05-31	27	24.2142857142857
K352	2017-06-01	24	24.1428571428571
K352	2017-06-02	20	24.0714285714286
K352	2017-06-03	19	23.6428571428571
K352	2017-06-04	23	24.5714285714286
K352	2017-06-05	38	24.4285714285714
K352	2017-06-06	25	25.2142857142857
K352	2017-06-07	23	25
K352	2017-06-08	24	25.0714285714286
K352	2017-06-09	23	24.9285714285714
K352	2017-06-10	18	25.2142857142857
K352	2017-06-11	31	25.2142857142857
K352	2017-06-12	33	24.0714285714286
K352	2017-06-13	25	23.8571428571429
K352	2017-06-14	24	24.1428571428571
K352	2017-06-15	25	24.2142857142857
K352	2017-06-16	18	24.2142857142857
K352	2017-06-17	23	23.9285714285714
K352	2017-06-18	23	23.5714285714286
K352	2017-06-19	22	23.8571428571429
K352	2017-06-20	22	23.9285714285714
K352	2017-06-21	27	24.2857142857143
K352	2017-06-22	25	24.3571428571429
K352	2017-06-23	23	24.8571428571429
K352	2017-06-24	14	24.7857142857143
K352	2017-06-25	26	24.5714285714286
K352	2017-06-26	37	24.3571428571429
K352	2017-06-27	26	24.4285714285714
K352	2017-06-28	29	23.7142857142857
K352	2017-06-29	26	23.8571428571429
K352	2017-06-30	25	23.7142857142857
K352	2018-03-01	22	24.6428571428571
K352	2018-03-02	20	24.1428571428571
K352	2018-03-03	19	23.1428571428571
K352	2018-03-04	23	22.2857142857143
K352	2018-03-05	17	21.8571428571429
K352	2018-03-06	27	21.7857142857143
K352	2018-03-07	21	21.1428571428571
K352	2018-03-08	27	21.3571428571429
K352	2018-03-09	19	21.7857142857143
K352	2018-03-10	23	21.7142857142857
K352	2018-03-11	14	21.4285714285714
K352	2018-03-12	23	22.1428571428571
K352	2018-03-13	25	22.2142857142857
K352	2018-03-14	16	22.2857142857143
K352	2018-03-15	25	21.7857142857143
K352	2018-03-16	26	21.8571428571429
K352	2018-03-17	18	22.5
K352	2018-03-18	19	23.4285714285714
K352	2018-03-19	27	24.0714285714286
K352	2018-03-20	28	23.1428571428571
K352	2018-03-21	22	23.2857142857143
K352	2018-03-22	20	22.8571428571429
K352	2018-03-23	20	23.1428571428571
K352	2018-03-24	32	23.7142857142857
K352	2018-03-25	27	24.4285714285714
K352	2018-03-26	32	24.7857142857143
K352	2018-03-27	12	24.7857142857143
K352	2018-03-28	18	24.2857142857143
K352	2018-03-29	19	24
K352	2018-03-30	30	23.9285714285714
K352	2018-03-31	26	23.0714285714286
K352	2018-04-01	29	22.3571428571429
K352	2018-04-02	32	21.8571428571429
K352	2018-04-03	28	22.6428571428571
K352	2018-04-04	15	22.5714285714286
K352	2018-04-05	16	22.8571428571429
K352	2018-04-06	19	22.1428571428571
K352	2018-04-07	20	21.5714285714286
K352	2018-04-08	17	21.3571428571429
K352	2018-04-09	25	21.0714285714286
K352	2018-04-10	23	20.5714285714286
K352	2018-04-11	17	21.5
K352	2018-04-12	23	21.8571428571429
K352	2018-04-13	20	22.3571428571429
K352	2018-04-14	18	22.7857142857143
K352	2018-04-15	26	23.6428571428571
K352	2018-04-16	28	23.4285714285714
K352	2018-04-17	21	23.5714285714286
K352	2018-04-18	28	24
K352	2018-04-19	21	24.6428571428571
K352	2018-04-20	26	25.2857142857143
K352	2018-04-21	26	26.1428571428571
K352	2018-04-22	29	25.7142857142857
K352	2018-04-23	22	25.0714285714286
K352	2018-04-24	25	25.2857142857143
K352	2018-04-25	23	25.0714285714286
K352	2018-04-26	32	25.2142857142857
K352	2018-04-27	29	25.4285714285714
K352	2018-04-28	30	24.8571428571429
K352	2018-04-29	20	25.5
K352	2018-04-30	19	25.9285714285714
K352	2018-05-01	24	25.8571428571429
K352	2018-05-02	25	25.3571428571429
K352	2018-05-03	23	25
K352	2018-05-04	29	25.2142857142857
K352	2018-05-05	18	24.5
K352	2018-05-06	38	24.6428571428571
K352	2018-05-07	28	25.0714285714286
K352	2018-05-08	24	25.6428571428571
K352	2018-05-09	16	26
K352	2018-05-10	27	26.0714285714286
K352	2018-05-11	32	26.2857142857143
K352	2018-05-12	20	26.9285714285714
K352	2018-05-13	22	26
K352	2018-05-14	25	25.8571428571429
K352	2018-05-15	32	25.9285714285714
K352	2018-05-16	30	26.8571428571429
K352	2018-05-17	24	26.6428571428571
K352	2018-05-18	32	25.4285714285714
K352	2018-05-19	27	25.4285714285714
K352	2018-05-20	25	24.9285714285714
K352	2018-05-21	26	24.5714285714286
K352	2018-05-22	25	23.5714285714286
K352	2018-05-23	29	23.3571428571429
K352	2018-05-24	24	23.2857142857143
K352	2018-05-25	15	22.4285714285714
K352	2018-05-26	20	23.0714285714286
K352	2018-05-27	15	23.2857142857143
K352	2018-05-28	20	23.7857142857143
K352	2018-05-29	18	24.0714285714286
K352	2018-05-30	27	23.5
K352	2018-05-31	23	24
K352	2018-06-01	20	24.8571428571429
K352	2018-06-02	36	25.7142857142857
K352	2018-06-03	28	26.7857142857143
K352	2018-06-04	33	27.7142857142857
K352	2018-06-05	29	28.3571428571429
K352	2018-06-06	21	28.3571428571429
K352	2018-06-07	31	28.6428571428571
K352	2018-06-08	27	29.4285714285714
K352	2018-06-09	32	28.7142857142857
K352	2018-06-10	30	28.7857142857143
K352	2018-06-11	33	28.1428571428571
K352	2018-06-12	27	27.7857142857143
K352	2018-06-13	27	27.6428571428571
K352	2018-06-14	27	27.2857142857143
K352	2018-06-15	31	26.5714285714286
K352	2018-06-16	26	25.8571428571429
K352	2018-06-17	29	26
K352	2018-06-18	24	24.9285714285714
K352	2018-06-19	24	25
K352	2018-06-20	19	24.3571428571429
K352	2018-06-21	26	24.5
K352	2018-06-22	17	24.5
K352	2018-06-23	22	23.9285714285714
K352	2018-06-24	32	23.7142857142857
K352	2018-06-25	18	23.5
K352	2018-06-26	28	23.1428571428571
K352	2018-06-27	18	23.4285714285714
K352	2018-06-28	29	22.8571428571429
K352	2018-06-29	31	23.2142857142857
K352	2018-06-30	18	23.2142857142857
K352	2019-03-01	26	22.3571428571429
K352	2019-03-02	21	22.4285714285714
K352	2019-03-03	19	21.8571428571429
K352	2019-03-04	23	22.2142857142857
K352	2019-03-05	18	21.8571428571429
K352	2019-03-06	22	21.7142857142857
K352	2019-03-07	22	21.8571428571429
K352	2019-03-08	20	21.2142857142857
K352	2019-03-09	19	21.5714285714286
K352	2019-03-10	20	22
K352	2019-03-11	23	21.8571428571429
K352	2019-03-12	24	22.3571428571429
K352	2019-03-13	29	22.1428571428571
K352	2019-03-14	20	22.5714285714286
K352	2019-03-15	17	23
K352	2019-03-16	26	22.9285714285714
K352	2019-03-17	25	22.9285714285714
K352	2019-03-18	21	22.5714285714286
K352	2019-03-19	25	22.0714285714286
K352	2019-03-20	19	21.3571428571429
K352	2019-03-21	28	21.0714285714286
K352	2019-03-22	26	21.5
K352	2019-03-23	18	20.7857142857143
K352	2019-03-24	20	20.5
K352	2019-03-25	18	20.6428571428571
K352	2019-03-26	17	20.3571428571429
K352	2019-03-27	19	20.5
K352	2019-03-28	16	20
K352	2019-03-29	23	19.5714285714286
K352	2019-03-30	16	19.7857142857143
K352	2019-03-31	21	19.5
K352	2019-04-01	23	19.5
K352	2019-04-02	21	18.8571428571429
K352	2019-04-03	21	19.4285714285714
K352	2019-04-04	21	20
K352	2019-04-05	20	19.7857142857143
K352	2019-04-06	21	19.7142857142857
K352	2019-04-07	16	19.7857142857143
K352	2019-04-08	18	19.8571428571429
K352	2019-04-09	8	19.6428571428571
K352	2019-04-10	27	19.6428571428571
K352	2019-04-11	24	19.4285714285714
K352	2019-04-12	20	19.2142857142857
K352	2019-04-13	15	19.5
K352	2019-04-14	22	19.8571428571429
K352	2019-04-15	24	20.2142857142857
K352	2019-04-16	18	21.6428571428571
K352	2019-04-17	21	21.7142857142857
K352	2019-04-18	18	21.1428571428571
K352	2019-04-19	17	20.7857142857143
K352	2019-04-20	25	21.2142857142857
K352	2019-04-21	21	20.8571428571429
K352	2019-04-22	23	20.7857142857143
K352	2019-04-23	28	20.7142857142857
K352	2019-04-24	28	20.5714285714286
K352	2019-04-25	16	21.4285714285714
K352	2019-04-26	15	21.8571428571429
K352	2019-04-27	21	21.1428571428571
K352	2019-04-28	17	21.0714285714286
K352	2019-04-29	23	21
K352	2019-04-30	17	20.3571428571429
K352	2019-05-01	19	20.4285714285714
K352	2019-05-02	30	20.1428571428571
K352	2019-05-03	23	20.8571428571429
K352	2019-05-04	15	20.6428571428571
K352	2019-05-05	20	20.4285714285714
K352	2019-05-06	22	19.8571428571429
K352	2019-05-07	19	20.4285714285714
K352	2019-05-08	29	19.7857142857143
K352	2019-05-09	12	19.1428571428571
K352	2019-05-10	25	18.3571428571429
K352	2019-05-11	18	17.7857142857143
K352	2019-05-12	14	17.6428571428571
K352	2019-05-13	15	17.7142857142857
K352	2019-05-14	25	18.5714285714286
K352	2019-05-15	10	18
K352	2019-05-16	21	18.3571428571429
K352	2019-05-17	12	18.2857142857143
K352	2019-05-18	7	18.5
K352	2019-05-19	18	18.5714285714286
K352	2019-05-20	23	18.9285714285714
K352	2019-05-21	31	19
K352	2019-05-22	21	19.7857142857143
K352	2019-05-23	17	19.0714285714286
K352	2019-05-24	24	19.5
K352	2019-05-25	21	20
K352	2019-05-26	15	20.2857142857143
K352	2019-05-27	20	19.9285714285714
K352	2019-05-28	26	19.4285714285714
K352	2019-05-29	21	19.1428571428571
K352	2019-05-30	11	19.5
K352	2019-05-31	18	18.8571428571429
K352	2019-06-01	14	18.3571428571429
K352	2019-06-02	22	18.2857142857143
K352	2019-06-03	18	17.7857142857143
K352	2019-06-04	24	17
K352	2019-06-05	17	16.7857142857143
K352	2019-06-06	22	17
K352	2019-06-07	15	17.7142857142857
K352	2019-06-08	14	17.7857142857143
K352	2019-06-09	14	17.3571428571429
K352	2019-06-10	13	17.7142857142857
K352	2019-06-11	15	17.3571428571429
K352	2019-06-12	18	17.8571428571429
K352	2019-06-13	14	18
K352	2019-06-14	28	17.9285714285714
K352	2019-06-15	15	18.2857142857143
K352	2019-06-16	16	18.6428571428571
K352	2019-06-17	23	19.5714285714286
K352	2019-06-18	19	20.0714285714286
K352	2019-06-19	24	20.0714285714286
K352	2019-06-20	24	20
K352	2019-06-21	14	19.0714285714286
K352	2019-06-22	19	19.7142857142857
K352	2019-06-23	19	19.5
K352	2019-06-24	26	19.1428571428571
K352	2019-06-25	22	19.5714285714286
K352	2019-06-26	18	19.0714285714286
K352	2019-06-27	13	18.4285714285714
K352	2019-06-28	15	18.9285714285714
K352	2019-06-29	24	19.8571428571429
K352	2019-06-30	13	19.9285714285714
K352	2020-03-01	18	19.7142857142857
K352	2020-03-02	25	19.5714285714286
K352	2020-03-03	17	20.5714285714286
K352	2020-03-04	15	21
K352	2020-03-05	21	21.6428571428571
K352	2020-03-06	32	21.8571428571429
K352	2020-03-07	20	21.9285714285714
K352	2020-03-08	23	22.2857142857143
K352	2020-03-09	20	22
K352	2020-03-10	32	21.8571428571429
K352	2020-03-11	19	22.0714285714286
K352	2020-03-12	24	21.7857142857143
K352	2020-03-13	27	20.5714285714286
K352	2020-03-14	14	20.6428571428571
K352	2020-03-15	23	19.7142857142857
K352	2020-03-16	21	20.0714285714286
K352	2020-03-17	15	19.2142857142857
K352	2020-03-18	18	18.8571428571429
K352	2020-03-19	17	18.7142857142857
K352	2020-03-20	15	17.9285714285714
K352	2020-03-21	21	18.1428571428571
K352	2020-03-22	10	17.2857142857143
K352	2020-03-23	25	17.1428571428571
K352	2020-03-24	20	17.0714285714286
K352	2020-03-25	14	16.7857142857143
K352	2020-03-26	22	17
K352	2020-03-27	16	17.2142857142857
K352	2020-03-28	17	17.3571428571429
K352	2020-03-29	11	17.7142857142857
K352	2020-03-30	19	16.8571428571429
K352	2020-03-31	14	16.6428571428571
K352	2020-04-01	14	17
K352	2020-04-02	20	16.2142857142857
K352	2020-04-03	18	16.5
K352	2020-04-04	23	16.4285714285714
K352	2020-04-05	15	16.6428571428571
K352	2020-04-06	13	16.3571428571429
K352	2020-04-07	17	16.7857142857143
K352	2020-04-08	19	16.8571428571429
K352	2020-04-09	11	16.5
K352	2020-04-10	20	16.6428571428571
K352	2020-04-11	16	16.1428571428571
K352	2020-04-12	14	15.8571428571429
K352	2020-04-13	15	16.0714285714286
K352	2020-04-14	20	16.1428571428571
K352	2020-04-15	15	15.7142857142857
K352	2020-04-16	15	16
K352	2020-04-17	20	16.1428571428571
K352	2020-04-18	16	16.4285714285714
K352	2020-04-19	11	16.5
K352	2020-04-20	16	16.2142857142857
K352	2020-04-21	18	16.0714285714286
K352	2020-04-22	13	15.7142857142857
K352	2020-04-23	15	16.2142857142857
K352	2020-04-24	22	15.8571428571429
K352	2020-04-25	20	16.3571428571429
K352	2020-04-26	15	16.3571428571429
K352	2020-04-27	11	15.7857142857143
K352	2020-04-28	18	16.2142857142857
K352	2020-04-29	10	16.6428571428571
K352	2020-04-30	22	16.3571428571429
K352	2020-05-01	15	16
K352	2020-05-02	23	16.2857142857143
K352	2020-05-03	11	16.3571428571429
K352	2020-05-04	8	17.0714285714286
K352	2020-05-05	24	17
K352	2020-05-06	19	17.7142857142857
K352	2020-05-07	11	17.6428571428571
K352	2020-05-08	17	17.9285714285714
K352	2020-05-09	24	17.1428571428571
K352	2020-05-10	16	17.4285714285714
K352	2020-05-11	21	18.2857142857143
K352	2020-05-12	17	17.5714285714286
K352	2020-05-13	20	17.7142857142857
K352	2020-05-14	21	18.4285714285714
K352	2020-05-15	19	18.6428571428571
K352	2020-05-16	12	18
K352	2020-05-17	15	18.0714285714286
K352	2020-05-18	20	17.9285714285714
K352	2020-05-19	14	18.5714285714286
K352	2020-05-20	21	18.9285714285714
K352	2020-05-21	21	19.2857142857143
K352	2020-05-22	20	19.2142857142857
K352	2020-05-23	15	18.7857142857143
K352	2020-05-24	17	18.9285714285714
K352	2020-05-25	19	18.8571428571429
K352	2020-05-26	26	19.1428571428571
K352	2020-05-27	25	18.7142857142857
K352	2020-05-28	26	19.0714285714286
K352	2020-05-29	18	19
K352	2020-05-30	6	19.5714285714286
K352	2020-05-31	17	19.4285714285714
K352	2020-06-01	19	19.7857142857143
K352	2020-06-02	18	19.0714285714286
K352	2020-06-03	15	18.4285714285714
K352	2020-06-04	26	17.7857142857143
K352	2020-06-05	19	17.8571428571429
K352	2020-06-06	23	19
K352	2020-06-07	15	19.0714285714286
K352	2020-06-08	24	18.7142857142857
K352	2020-06-09	16	18.2857142857143
K352	2020-06-10	16	18.3571428571429
K352	2020-06-11	17	17.3571428571429
K352	2020-06-12	19	17.7857142857143
K352	2020-06-13	22	17.2857142857143
K352	2020-06-14	18	17.5714285714286
K352	2020-06-15	14	17.8571428571429
K352	2020-06-16	12	17.5
K352	2020-06-17	16	17.7857142857143
K352	2020-06-18	12	18.0714285714286
K352	2020-06-19	25	18.0714285714286
K352	2020-06-20	16	17.7142857142857
K352	2020-06-21	19	17.7857142857143
K352	2020-06-22	28	18.5
K352	2020-06-23	11	18.9285714285714
K352	2020-06-24	20	18.5714285714286
K352	2020-06-25	21	18.4285714285714
K352	2020-06-26	19	17.7857142857143
K352	2020-06-27	17	18.2142857142857
K352	2020-06-28	19	18.4285714285714
K352	2020-06-29	24	17.2142857142857
K352	2020-06-30	18	17.7142857142857
K352	2021-03-01	11	18.2142857142857
K352	2021-03-02	10	17.5714285714286
K352	2021-03-03	16	17.7142857142857
K352	2021-03-04	22	18
K352	2021-03-05	22	17.8571428571429
K352	2021-03-06	11	17.3571428571429
K352	2021-03-07	18	17
K352	2021-03-08	27	18.0714285714286
K352	2021-03-09	12	18
K352	2021-03-10	21	18.0714285714286
K352	2021-03-11	21	17.5714285714286
K352	2021-03-12	17	17.7142857142857
K352	2021-03-13	17	18.8571428571429
K352	2021-03-14	13	18.3571428571429
K352	2021-03-15	26	18.0714285714286
K352	2021-03-16	9	19
K352	2021-03-17	17	18.5
K352	2021-03-18	15	18.0714285714286
K352	2021-03-19	24	18.3571428571429
K352	2021-03-20	27	18.7142857142857
K352	2021-03-21	11	18.6428571428571
K352	2021-03-22	23	18.7142857142857
K352	2021-03-23	25	19.4285714285714
K352	2021-03-24	14	19.0714285714286
K352	2021-03-25	15	19.2142857142857
K352	2021-03-26	21	19.1428571428571
K352	2021-03-27	22	18.3571428571429
K352	2021-03-28	12	18.7142857142857
K352	2021-03-29	27	18.7857142857143
K352	2021-03-30	19	17.5714285714286
K352	2021-03-31	12	17.7142857142857
K352	2021-04-01	17	17.9285714285714
K352	2021-04-02	23	17.2857142857143
K352	2021-04-03	16	16.8571428571429
K352	2021-04-04	16	16.9285714285714
K352	2021-04-05	24	16.7857142857143
K352	2021-04-06	8	16.4285714285714
K352	2021-04-07	16	16.7142857142857
K352	2021-04-08	18	17.0714285714286
K352	2021-04-09	12	16.6428571428571
K352	2021-04-10	16	16.2142857142857
K352	2021-04-11	13	15.7857142857143
K352	2021-04-12	25	15.4285714285714
K352	2021-04-13	14	16.2857142857143
K352	2021-04-14	16	15.9285714285714
K352	2021-04-15	22	16.2857142857143
K352	2021-04-16	17	16.5
K352	2021-04-17	10	16.5714285714286
K352	2021-04-18	10	17.0714285714286
K352	2021-04-19	19	16.7857142857143
K352	2021-04-20	20	17.1428571428571
K352	2021-04-21	11	17.0714285714286
K352	2021-04-22	23	16.5
K352	2021-04-23	15	16.0714285714286
K352	2021-04-24	17	16.5714285714286
K352	2021-04-25	20	16.5
K352	2021-04-26	21	16.1428571428571
K352	2021-04-27	19	15.6428571428571
K352	2021-04-28	15	16.0714285714286
K352	2021-04-29	14	15.3571428571429
K352	2021-04-30	11	15.6428571428571
K352	2021-05-01	17	15.7857142857143
K352	2021-05-02	9	15.5714285714286
K352	2021-05-03	14	14.8571428571429
K352	2021-05-04	13	14.9285714285714
K352	2021-05-05	17	15.2142857142857
K352	2021-05-06	13	15.2857142857143
K352	2021-05-07	19	15.7142857142857
K352	2021-05-08	19	15.3571428571429
K352	2021-05-09	17	16.4285714285714
K352	2021-05-10	11	16.7857142857143
K352	2021-05-11	20	16.5714285714286
K352	2021-05-12	19	16.5714285714286
K352	2021-05-13	15	16.8571428571429
K352	2021-05-14	17	17
K352	2021-05-15	12	16.2857142857143
K352	2021-05-16	24	16.0714285714286
K352	2021-05-17	19	16.5714285714286
K352	2021-05-18	10	16.3571428571429
K352	2021-05-19	17	16.2142857142857
K352	2021-05-20	17	16.5714285714286
K352	2021-05-21	21	16.0714285714286
K352	2021-05-22	9	16.2857142857143
K352	2021-05-23	14	15.2857142857143
K352	2021-05-24	18	14.7857142857143
K352	2021-05-25	17	15.3571428571429
K352	2021-05-26	17	15.3571428571429
K352	2021-05-27	20	15.4285714285714
K352	2021-05-28	10	15.0714285714286
K352	2021-05-29	15	15.6428571428571
K352	2021-05-30	10	15.8571428571429
K352	2021-05-31	12	15.5714285714286
K352	2021-06-01	18	15.5
K352	2021-06-02	17	15.6428571428571
K352	2021-06-03	18	15.0714285714286
K352	2021-06-04	16	15.5714285714286
K352	2021-06-05	17	15.4285714285714
K352	2021-06-06	17	15.8571428571429
K352	2021-06-07	14	16.2142857142857
K352	2021-06-08	16	16.0714285714286
K352	2021-06-09	19	15.3571428571429
K352	2021-06-10	12	15.3571428571429
K352	2021-06-11	17	15
K352	2021-06-12	13	14.5714285714286
K352	2021-06-13	16	14.6428571428571
K352	2021-06-14	17	14.8571428571429
K352	2021-06-15	16	14.4285714285714
K352	2021-06-16	7	14.2857142857143
K352	2021-06-17	18	14.5714285714286
K352	2021-06-18	11	14.4285714285714
K352	2021-06-19	11	14.3571428571429
K352	2021-06-20	18	14.1428571428571
K352	2021-06-21	17	14.2142857142857
K352	2021-06-22	10	13.9285714285714
K352	2021-06-23	17	14.4285714285714
K352	2021-06-24	16	NA
K352	2021-06-25	15	NA
K352	2021-06-26	12	NA
K352	2021-06-27	13	NA
K352	2021-06-28	18	NA
K352	2021-06-29	12	NA
K352	2021-06-30	14	NA
K353	2016-03-01	64	NA
K353	2016-03-02	75	NA
K353	2016-03-03	72	NA
K353	2016-03-04	77	NA
K353	2016-03-05	79	NA
K353	2016-03-06	71	NA
K353	2016-03-07	90	81.7142857142857
K353	2016-03-08	87	83.7857142857143
K353	2016-03-09	84	83.7857142857143
K353	2016-03-10	94	83.9285714285714
K353	2016-03-11	88	83.6428571428571
K353	2016-03-12	79	82.5714285714286
K353	2016-03-13	86	83.6428571428571
K353	2016-03-14	98	82.9285714285714
K353	2016-03-15	93	83.0714285714286
K353	2016-03-16	75	83.8571428571429
K353	2016-03-17	74	82.8571428571429
K353	2016-03-18	73	82.9285714285714
K353	2016-03-19	64	84
K353	2016-03-20	86	82.5714285714286
K353	2016-03-21	80	82.1428571428571
K353	2016-03-22	89	81.5714285714286
K353	2016-03-23	95	82.3571428571429
K353	2016-03-24	80	82.4285714285714
K353	2016-03-25	89	82.2857142857143
K353	2016-03-26	94	82.4285714285714
K353	2016-03-27	66	82.2857142857143
K353	2016-03-28	92	82.7857142857143
K353	2016-03-29	85	83.2142857142857
K353	2016-03-30	86	83.3571428571429
K353	2016-03-31	75	83.9285714285714
K353	2016-04-01	71	84.0714285714286
K353	2016-04-02	66	83.8571428571429
K353	2016-04-03	84	85
K353	2016-04-04	87	85.0714285714286
K353	2016-04-05	95	84.2142857142857
K353	2016-04-06	97	82.5714285714286
K353	2016-04-07	88	83.5
K353	2016-04-08	91	84.2142857142857
K353	2016-04-09	91	85.2142857142857
K353	2016-04-10	82	85.0714285714286
K353	2016-04-11	93	85.3571428571429
K353	2016-04-12	73	85.2142857142857
K353	2016-04-13	63	84.9285714285714
K353	2016-04-14	88	85.2857142857143
K353	2016-04-15	81	85.2142857142857
K353	2016-04-16	80	82.9285714285714
K353	2016-04-17	82	82.7142857142857
K353	2016-04-18	91	82.7857142857143
K353	2016-04-19	93	83.3571428571429
K353	2016-04-20	93	85.1428571428571
K353	2016-04-21	93	85.2857142857143
K353	2016-04-22	90	85.9285714285714
K353	2016-04-23	59	85.8571428571429
K353	2016-04-24	79	85.8571428571429
K353	2016-04-25	94	85.7142857142857
K353	2016-04-26	81	84.8571428571429
K353	2016-04-27	88	84
K353	2016-04-28	90	83.3571428571429
K353	2016-04-29	90	83
K353	2016-04-30	79	84.8571428571429
K353	2016-05-01	82	84.5714285714286
K353	2016-05-02	89	84.7142857142857
K353	2016-05-03	81	85.6428571428571
K353	2016-05-04	81	86.2142857142857
K353	2016-05-05	84	85.5714285714286
K353	2016-05-06	85	85.8571428571429
K353	2016-05-07	85	85.5
K353	2016-05-08	75	85.5
K353	2016-05-09	96	86.9285714285714
K353	2016-05-10	94	87.9285714285714
K353	2016-05-11	96	87.2857142857143
K353	2016-05-12	81	88.0714285714286
K353	2016-05-13	94	88
K353	2016-05-14	74	88.7857142857143
K353	2016-05-15	82	90.3571428571429
K353	2016-05-16	109	89.8571428571429
K353	2016-05-17	95	88.8571428571429
K353	2016-05-18	72	88.6428571428571
K353	2016-05-19	95	90.2857142857143
K353	2016-05-20	84	89.2857142857143
K353	2016-05-21	96	88.9285714285714
K353	2016-05-22	97	87.5
K353	2016-05-23	89	85.4285714285714
K353	2016-05-24	80	84
K353	2016-05-25	93	84.2857142857143
K353	2016-05-26	104	83.7857142857143
K353	2016-05-27	80	84.5714285714286
K353	2016-05-28	69	84
K353	2016-05-29	62	84.5
K353	2016-05-30	80	85.0714285714286
K353	2016-05-31	75	85.9285714285714
K353	2016-06-01	76	85.6428571428571
K353	2016-06-02	88	84.6428571428571
K353	2016-06-03	95	84.5714285714286
K353	2016-06-04	88	84.7142857142857
K353	2016-06-05	104	86.0714285714286
K353	2016-06-06	97	87.1428571428571
K353	2016-06-07	92	87.7142857142857
K353	2016-06-08	89	87.2142857142857
K353	2016-06-09	90	87.6428571428571
K353	2016-06-10	79	87.5714285714286
K353	2016-06-11	71	86.7142857142857
K353	2016-06-12	81	85.7142857142857
K353	2016-06-13	95	84.7142857142857
K353	2016-06-14	83	84.1428571428571
K353	2016-06-15	69	82.8571428571429
K353	2016-06-16	94	82.5
K353	2016-06-17	94	82.8571428571429
K353	2016-06-18	76	82.0714285714286
K353	2016-06-19	90	82.0714285714286
K353	2016-06-20	83	81.6428571428571
K353	2016-06-21	84	81.7857142857143
K353	2016-06-22	71	82.7857142857143
K353	2016-06-23	85	83.0714285714286
K353	2016-06-24	84	82.7857142857143
K353	2016-06-25	60	83.7857142857143
K353	2016-06-26	81	83.0714285714286
K353	2016-06-27	89	83.2142857142857
K353	2016-06-28	85	82
K353	2016-06-29	83	83.3571428571429
K353	2016-06-30	98	84.3571428571429
K353	2017-03-01	90	84.6428571428571
K353	2017-03-02	90	86.5
K353	2017-03-03	80	87.2142857142857
K353	2017-03-04	85	88.2142857142857
K353	2017-03-05	67	88.6428571428571
K353	2017-03-06	90	89.6428571428571
K353	2017-03-07	99	90.4285714285714
K353	2017-03-08	88	90.1428571428571
K353	2017-03-09	86	89.3571428571429
K353	2017-03-10	91	90.2857142857143
K353	2017-03-11	103	89.2857142857143
K353	2017-03-12	91	90.5714285714286
K353	2017-03-13	97	90.2857142857143
K353	2017-03-14	109	90.3571428571429
K353	2017-03-15	86	90.4285714285714
K353	2017-03-16	79	90
K353	2017-03-17	93	89.5714285714286
K353	2017-03-18	71	87.8571428571429
K353	2017-03-19	85	87.2142857142857
K353	2017-03-20	86	86.6428571428571
K353	2017-03-21	100	83.7857142857143
K353	2017-03-22	89	84.5714285714286
K353	2017-03-23	80	84.5714285714286
K353	2017-03-24	85	84
K353	2017-03-25	79	84.6428571428571
K353	2017-03-26	82	84.9285714285714
K353	2017-03-27	89	84.7142857142857
K353	2017-03-28	69	83.0714285714286
K353	2017-03-29	97	83.0714285714286
K353	2017-03-30	79	83.1428571428571
K353	2017-03-31	85	84
K353	2017-04-01	80	83.7857142857143
K353	2017-04-02	89	83.2142857142857
K353	2017-04-03	83	83.8571428571429
K353	2017-04-04	77	85.4285714285714
K353	2017-04-05	89	84.3571428571429
K353	2017-04-06	81	86.3571428571429
K353	2017-04-07	97	85.5
K353	2017-04-08	76	85.3571428571429
K353	2017-04-09	74	84.2142857142857
K353	2017-04-10	98	85.4285714285714
K353	2017-04-11	91	87.2142857142857
K353	2017-04-12	82	86.3571428571429
K353	2017-04-13	107	87
K353	2017-04-14	73	87.7142857142857
K353	2017-04-15	78	89
K353	2017-04-16	73	89.5714285714286
K353	2017-04-17	100	89.7142857142857
K353	2017-04-18	102	90.7142857142857
K353	2017-04-19	77	90.5714285714286
K353	2017-04-20	90	90.0714285714286
K353	2017-04-21	107	91.8571428571429
K353	2017-04-22	94	93.6428571428571
K353	2017-04-23	82	94.7142857142857
K353	2017-04-24	100	93.8571428571429
K353	2017-04-25	105	92
K353	2017-04-26	80	94.5714285714286
K353	2017-04-27	100	94.1428571428571
K353	2017-04-28	98	92.5
K353	2017-04-29	103	93.4285714285714
K353	2017-04-30	88	94.4285714285714
K353	2017-05-01	88	93.9285714285714
K353	2017-05-02	76	91.5714285714286
K353	2017-05-03	113	92.5
K353	2017-05-04	84	91.3571428571429
K353	2017-05-05	84	90.5
K353	2017-05-06	107	88.9285714285714
K353	2017-05-07	96	89.2857142857143
K353	2017-05-08	93	90.2857142857143
K353	2017-05-09	72	90.7857142857143
K353	2017-05-10	93	88.4285714285714
K353	2017-05-11	84	89.5
K353	2017-05-12	86	89.7142857142857
K353	2017-05-13	81	88.8571428571429
K353	2017-05-14	93	87.7857142857143
K353	2017-05-15	102	88.7142857142857
K353	2017-05-16	83	89.7857142857143
K353	2017-05-17	80	91.4285714285714
K353	2017-05-18	99	92.2857142857143
K353	2017-05-19	87	92.5714285714286
K353	2017-05-20	95	93.1428571428571
K353	2017-05-21	81	92.6428571428571
K353	2017-05-22	106	92.0714285714286
K353	2017-05-23	87	93.6428571428571
K353	2017-05-24	116	94.7142857142857
K353	2017-05-25	96	94.5
K353	2017-05-26	90	93.5714285714286
K353	2017-05-27	89	92.7142857142857
K353	2017-05-28	86	93.5
K353	2017-05-29	94	93.2142857142857
K353	2017-05-30	105	93
K353	2017-05-31	95	91.5
K353	2017-06-01	96	91.7142857142857
K353	2017-06-02	74	93.6428571428571
K353	2017-06-03	83	92.4285714285714
K353	2017-06-04	92	91
K353	2017-06-05	102	91.9285714285714
K353	2017-06-06	84	89.9285714285714
K353	2017-06-07	95	89.7857142857143
K353	2017-06-08	99	88.6428571428571
K353	2017-06-09	117	89.6428571428571
K353	2017-06-10	72	90.1428571428571
K353	2017-06-11	66	90.0714285714286
K353	2017-06-12	107	90.0714285714286
K353	2017-06-13	77	91.0714285714286
K353	2017-06-14	93	90.9285714285714
K353	2017-06-15	80	91.1428571428571
K353	2017-06-16	88	90
K353	2017-06-17	90	91.6428571428571
K353	2017-06-18	91	92.8571428571429
K353	2017-06-19	102	93.9285714285714
K353	2017-06-20	98	95.7142857142857
K353	2017-06-21	93	95.6428571428571
K353	2017-06-22	102	96.5714285714286
K353	2017-06-23	101	97.2142857142857
K353	2017-06-24	95	96.3571428571429
K353	2017-06-25	83	96.5714285714286
K353	2017-06-26	122	94.7857142857143
K353	2017-06-27	102	94
K353	2017-06-28	92	93.5
K353	2017-06-29	93	92.1428571428571
K353	2017-06-30	97	92.1428571428571
K353	2018-03-01	78	91.5714285714286
K353	2018-03-02	94	91.6428571428571
K353	2018-03-03	77	89.4285714285714
K353	2018-03-04	87	87.5714285714286
K353	2018-03-05	86	87.3571428571429
K353	2018-03-06	83	86.5
K353	2018-03-07	101	86.8571428571429
K353	2018-03-08	87	87.4285714285714
K353	2018-03-09	84	86.2142857142857
K353	2018-03-10	91	86.7142857142857
K353	2018-03-11	76	86.7142857142857
K353	2018-03-12	89	86.6428571428571
K353	2018-03-13	81	86.4285714285714
K353	2018-03-14	102	86.3571428571429
K353	2018-03-15	86	86.8571428571429
K353	2018-03-16	77	86.4285714285714
K353	2018-03-17	84	85.3571428571429
K353	2018-03-18	87	85.2142857142857
K353	2018-03-19	85	85.3571428571429
K353	2018-03-20	80	85.4285714285714
K353	2018-03-21	100	85.0714285714286
K353	2018-03-22	94	84.9285714285714
K353	2018-03-23	78	85.8571428571429
K353	2018-03-24	76	85.1428571428571
K353	2018-03-25	74	85.7142857142857
K353	2018-03-26	91	84.9285714285714
K353	2018-03-27	82	85.7142857142857
K353	2018-03-28	97	83.3571428571429
K353	2018-03-29	84	82.5714285714286
K353	2018-03-30	90	83.2857142857143
K353	2018-03-31	74	83.7142857142857
K353	2018-04-01	95	84.6428571428571
K353	2018-04-02	74	83.4285714285714
K353	2018-04-03	91	83.2142857142857
K353	2018-04-04	67	81.8571428571429
K353	2018-04-05	83	82.4285714285714
K353	2018-04-06	88	81.3571428571429
K353	2018-04-07	82	81.2857142857143
K353	2018-04-08	87	80.2857142857143
K353	2018-04-09	74	81.0714285714286
K353	2018-04-10	79	81.0714285714286
K353	2018-04-11	78	82.3571428571429
K353	2018-04-12	92	82.5
K353	2018-04-13	75	82.2142857142857
K353	2018-04-14	73	82.9285714285714
K353	2018-04-15	81	82.4285714285714
K353	2018-04-16	85	84.0714285714286
K353	2018-04-17	91	83.4285714285714
K353	2018-04-18	85	86.1428571428571
K353	2018-04-19	85	86
K353	2018-04-20	84	87.4285714285714
K353	2018-04-21	92	89.9285714285714
K353	2018-04-22	80	89.8571428571429
K353	2018-04-23	97	90.2857142857143
K353	2018-04-24	70	89
K353	2018-04-25	116	89.0714285714286
K353	2018-04-26	90	88.1428571428571
K353	2018-04-27	95	88.2142857142857
K353	2018-04-28	108	88.7857142857143
K353	2018-04-29	80	89.9285714285714
K353	2018-04-30	91	89.4285714285714
K353	2018-05-01	73	90.0714285714286
K353	2018-05-02	86	89.3571428571429
K353	2018-05-03	72	88.3571428571429
K353	2018-05-04	85	87.7857142857143
K353	2018-05-05	100	86.1428571428571
K353	2018-05-06	96	88
K353	2018-05-07	90	88.2857142857143
K353	2018-05-08	79	88.7142857142857
K353	2018-05-09	106	90.5714285714286
K353	2018-05-10	76	93.0714285714286
K353	2018-05-11	87	93.7142857142857
K353	2018-05-12	85	94.5
K353	2018-05-13	106	92.9285714285714
K353	2018-05-14	95	93.3571428571429
K353	2018-05-15	79	94.2142857142857
K353	2018-05-16	112	92.9285714285714
K353	2018-05-17	107	95.5
K353	2018-05-18	94	96
K353	2018-05-19	111	96.5
K353	2018-05-20	74	95.9285714285714
K353	2018-05-21	96	96.3571428571429
K353	2018-05-22	91	97.6428571428571
K353	2018-05-23	88	96.6428571428571
K353	2018-05-24	112	96.3571428571429
K353	2018-05-25	94	96.5714285714286
K353	2018-05-26	92	94.9285714285714
K353	2018-05-27	98	95.2142857142857
K353	2018-05-28	101	95.7857142857143
K353	2018-05-29	97	96.5714285714286
K353	2018-05-30	98	96.2857142857143
K353	2018-05-31	103	94.3571428571429
K353	2018-06-01	97	94.2142857142857
K353	2018-06-02	88	95.4285714285714
K353	2018-06-03	78	95.5
K353	2018-06-04	104	95.1428571428571
K353	2018-06-05	102	94.5
K353	2018-06-06	84	94.2857142857143
K353	2018-06-07	85	93.7857142857143
K353	2018-06-08	92	94
K353	2018-06-09	109	94
K353	2018-06-10	99	94.2857142857143
K353	2018-06-11	96	94.5
K353	2018-06-12	88	93.6428571428571
K353	2018-06-13	95	94.3571428571429
K353	2018-06-14	96	95.0714285714286
K353	2018-06-15	100	96.3571428571429
K353	2018-06-16	88	94.9285714285714
K353	2018-06-17	82	94.3571428571429
K353	2018-06-18	107	95.1428571428571
K353	2018-06-19	90	95.5
K353	2018-06-20	94	96.2142857142857
K353	2018-06-21	95	94.6428571428571
K353	2018-06-22	110	94.3571428571429
K353	2018-06-23	89	93.7142857142857
K353	2018-06-24	91	94.0714285714286
K353	2018-06-25	107	93.1428571428571
K353	2018-06-26	93	93.2142857142857
K353	2018-06-27	105	93.0714285714286
K353	2018-06-28	74	93.0714285714286
K353	2018-06-29	96	92.8571428571429
K353	2018-06-30	79	92.3571428571429
K353	2019-03-01	87	92
K353	2019-03-02	94	89.7857142857143
K353	2019-03-03	91	89.8571428571429
K353	2019-03-04	92	88.8571428571429
K353	2019-03-05	95	91.1428571428571
K353	2019-03-06	107	90.5714285714286
K353	2019-03-07	82	92.2142857142857
K353	2019-03-08	86	92.7142857142857
K353	2019-03-09	76	92.8571428571429
K353	2019-03-10	94	93
K353	2019-03-11	91	93.2857142857143
K353	2019-03-12	106	93.7142857142857
K353	2019-03-13	88	94.8571428571429
K353	2019-03-14	102	94.1428571428571
K353	2019-03-15	94	94.7857142857143
K353	2019-03-16	96	94.7857142857143
K353	2019-03-17	93	94.6428571428571
K353	2019-03-18	96	95.0714285714286
K353	2019-03-19	101	95
K353	2019-03-20	123	96.5
K353	2019-03-21	72	97
K353	2019-03-22	95	97.5
K353	2019-03-23	76	97.3571428571429
K353	2019-03-24	92	96.3571428571429
K353	2019-03-25	97	97.1428571428571
K353	2019-03-26	105	96.1428571428571
K353	2019-03-27	109	94.5
K353	2019-03-28	109	96.2142857142857
K353	2019-03-29	101	94.3571428571429
K353	2019-03-30	94	95.4285714285714
K353	2019-03-31	79	96
K353	2019-04-01	107	95.9285714285714
K353	2019-04-02	87	94.8571428571429
K353	2019-04-03	100	93.8571428571429
K353	2019-04-04	96	92.7857142857143
K353	2019-04-05	69	91.2142857142857
K353	2019-04-06	91	89.8571428571429
K353	2019-04-07	100	89.7142857142857
K353	2019-04-08	96	89
K353	2019-04-09	90	90
K353	2019-04-10	95	90.2142857142857
K353	2019-04-11	94	90.9285714285714
K353	2019-04-12	79	92.6428571428571
K353	2019-04-13	75	91.7142857142857
K353	2019-04-14	77	90.7142857142857
K353	2019-04-15	97	91.0714285714286
K353	2019-04-16	101	91.6428571428571
K353	2019-04-17	103	93.0714285714286
K353	2019-04-18	106	93.2142857142857
K353	2019-04-19	93	93.1428571428571
K353	2019-04-20	78	94.5714285714286
K353	2019-04-21	86	95.6428571428571
K353	2019-04-22	101	95.3571428571429
K353	2019-04-23	98	95.7142857142857
K353	2019-04-24	115	96.4285714285714
K353	2019-04-25	96	94.2857142857143
K353	2019-04-26	78	94.1428571428571
K353	2019-04-27	95	95.7142857142857
K353	2019-04-28	92	97.0714285714286
K353	2019-04-29	93	95.9285714285714
K353	2019-04-30	106	96.5714285714286
K353	2019-05-01	113	95.6428571428571
K353	2019-05-02	76	96
K353	2019-05-03	91	95.7142857142857
K353	2019-05-04	100	95.0714285714286
K353	2019-05-05	105	93.9285714285714
K353	2019-05-06	85	94.2857142857143
K353	2019-05-07	107	93.5714285714286
K353	2019-05-08	102	93.0714285714286
K353	2019-05-09	101	94.7142857142857
K353	2019-05-10	74	94.3571428571429
K353	2019-05-11	86	94.3571428571429
K353	2019-05-12	76	93
K353	2019-05-13	98	93.3571428571429
K353	2019-05-14	96	93
K353	2019-05-15	106	93.9285714285714
K353	2019-05-16	99	93.4285714285714
K353	2019-05-17	86	96.4285714285714
K353	2019-05-18	100	97.5
K353	2019-05-19	86	99.8571428571429
K353	2019-05-20	90	100
K353	2019-05-21	102	101.214285714286
K353	2019-05-22	115	101.142857142857
K353	2019-05-23	94	100.571428571429
K353	2019-05-24	116	98.7857142857143
K353	2019-05-25	101	98.5714285714286
K353	2019-05-26	109	98.0714285714286
K353	2019-05-27	100	98.3571428571429
K353	2019-05-28	113	98.7142857142857
K353	2019-05-29	105	97.6428571428571
K353	2019-05-30	91	99.4285714285714
K353	2019-05-31	61	97.8571428571429
K353	2019-06-01	97	97
K353	2019-06-02	79	97.2142857142857
K353	2019-06-03	94	97.2857142857143
K353	2019-06-04	107	96.4285714285714
K353	2019-06-05	100	96.0714285714286
K353	2019-06-06	119	96.5
K353	2019-06-07	94	97.5
K353	2019-06-08	89	96.8571428571429
K353	2019-06-09	112	97.2142857142857
K353	2019-06-10	101	96.6428571428571
K353	2019-06-11	101	95.6428571428571
K353	2019-06-12	100	96.9285714285714
K353	2019-06-13	97	94.2142857142857
K353	2019-06-14	75	94
K353	2019-06-15	88	94.5714285714286
K353	2019-06-16	84	93
K353	2019-06-17	86	93.7142857142857
K353	2019-06-18	93	93.5
K353	2019-06-19	118	93.7857142857143
K353	2019-06-20	81	95.0714285714286
K353	2019-06-21	91	96.2142857142857
K353	2019-06-22	97	96.9285714285714
K353	2019-06-23	90	97.0714285714286
K353	2019-06-24	111	96.3571428571429
K353	2019-06-25	98	96.0714285714286
K353	2019-06-26	104	93.2857142857143
K353	2019-06-27	115	94.4285714285714
K353	2019-06-28	91	94.2142857142857
K353	2019-06-29	98	95
K353	2019-06-30	86	93.2142857142857
K353	2020-03-01	76	91.6428571428571
K353	2020-03-02	89	90.7857142857143
K353	2020-03-03	79	89.7142857142857
K353	2020-03-04	97	88.0714285714286
K353	2020-03-05	88	88.3571428571429
K353	2020-03-06	108	87.8571428571429
K353	2020-03-07	65	88.7857142857143
K353	2020-03-08	89	90.8571428571429
K353	2020-03-09	86	92.0714285714286
K353	2020-03-10	89	93.2857142857143
K353	2020-03-11	92	92.1428571428571
K353	2020-03-12	95	91.5
K353	2020-03-13	91	89.2142857142857
K353	2020-03-14	99	89.8571428571429
K353	2020-03-15	105	89.2142857142857
K353	2020-03-16	106	90.2857142857143
K353	2020-03-17	96	89.1428571428571
K353	2020-03-18	81	88.5
K353	2020-03-19	79	87.9285714285714
K353	2020-03-20	76	87.5
K353	2020-03-21	74	84.4285714285714
K353	2020-03-22	80	81.6428571428571
K353	2020-03-23	101	80.7857142857143
K353	2020-03-24	73	79.8571428571429
K353	2020-03-25	83	78.3571428571429
K353	2020-03-26	87	77.5714285714286
K353	2020-03-27	85	77
K353	2020-03-28	56	76.7857142857143
K353	2020-03-29	66	77.2142857142857
K353	2020-03-30	94	75.3571428571429
K353	2020-03-31	83	76.5
K353	2020-04-01	60	75.5714285714286
K353	2020-04-02	68	75.3571428571429
K353	2020-04-03	68	75.0714285714286
K353	2020-04-04	71	75.9285714285714
K353	2020-04-05	86	75.9285714285714
K353	2020-04-06	75	74.2142857142857
K353	2020-04-07	89	74.2142857142857
K353	2020-04-08	70	75.5714285714286
K353	2020-04-09	84	76.7857142857143
K353	2020-04-10	81	78.5
K353	2020-04-11	68	78.5714285714286
K353	2020-04-12	66	78.5
K353	2020-04-13	70	79.0714285714286
K353	2020-04-14	83	80
K353	2020-04-15	79	81.1428571428571
K353	2020-04-16	85	80.8571428571429
K353	2020-04-17	92	82.2142857142857
K353	2020-04-18	72	83.7857142857143
K353	2020-04-19	85	84.0714285714286
K353	2020-04-20	83	84.9285714285714
K353	2020-04-21	102	84.3571428571429
K353	2020-04-22	86	85.0714285714286
K353	2020-04-23	80	85.2142857142857
K353	2020-04-24	100	84.1428571428571
K353	2020-04-25	90	84.9285714285714
K353	2020-04-26	70	85.2142857142857
K353	2020-04-27	82	86.7857142857143
K353	2020-04-28	75	87.0714285714286
K353	2020-04-29	89	87.5714285714286
K353	2020-04-30	87	88.2857142857143
K353	2020-05-01	77	88.6428571428571
K353	2020-05-02	83	88.7142857142857
K353	2020-05-03	89	89.5714285714286
K353	2020-05-04	105	90.6428571428571
K353	2020-05-05	106	92.2142857142857
K353	2020-05-06	93	92.3571428571429
K353	2020-05-07	90	91.4285714285714
K353	2020-05-08	105	92.4285714285714
K353	2020-05-09	91	91.5714285714286
K353	2020-05-10	82	90.6428571428571
K353	2020-05-11	97	89.2142857142857
K353	2020-05-12	97	87.7857142857143
K353	2020-05-13	91	88.1428571428571
K353	2020-05-14	74	88.2857142857143
K353	2020-05-15	91	86.8571428571429
K353	2020-05-16	71	84.8571428571429
K353	2020-05-17	76	85.3571428571429
K353	2020-05-18	85	84.6428571428571
K353	2020-05-19	86	84.5
K353	2020-05-20	98	85
K353	2020-05-21	92	85.7857142857143
K353	2020-05-22	85	84.5714285714286
K353	2020-05-23	63	86.5
K353	2020-05-24	89	87.2142857142857
K353	2020-05-25	87	87.8571428571429
K353	2020-05-26	95	87.2142857142857
K353	2020-05-27	98	87.3571428571429
K353	2020-05-28	85	87.6428571428571
K353	2020-05-29	74	88.8571428571429
K353	2020-05-30	98	90
K353	2020-05-31	86	90
K353	2020-06-01	94	91.0714285714286
K353	2020-06-02	77	91.5
K353	2020-06-03	100	92.4285714285714
K353	2020-06-04	96	94.5
K353	2020-06-05	102	98.1428571428571
K353	2020-06-06	79	97.4285714285714
K353	2020-06-07	89	96.7142857142857
K353	2020-06-08	102	96.7857142857143
K353	2020-06-09	101	98.5714285714286
K353	2020-06-10	111	99.2857142857143
K353	2020-06-11	114	98.2857142857143
K353	2020-06-12	125	97.7142857142857
K353	2020-06-13	88	98.7142857142857
K353	2020-06-14	76	99.5
K353	2020-06-15	95	99.5714285714286
K353	2020-06-16	102	100.214285714286
K353	2020-06-17	110	99
K353	2020-06-18	82	97.6428571428571
K353	2020-06-19	94	95.5714285714286
K353	2020-06-20	93	96.5
K353	2020-06-21	100	96.7142857142857
K353	2020-06-22	103	98
K353	2020-06-23	110	98.1428571428571
K353	2020-06-24	94	98
K353	2020-06-25	95	99.8571428571429
K353	2020-06-26	96	101.571428571429
K353	2020-06-27	101	101.714285714286
K353	2020-06-28	79	101.857142857143
K353	2020-06-29	113	101.285714285714
K353	2020-06-30	104	100.857142857143
K353	2021-03-01	108	101.357142857143
K353	2021-03-02	108	101.285714285714
K353	2021-03-03	118	101.285714285714
K353	2021-03-04	95	101.428571428571
K353	2021-03-05	102	101.5
K353	2021-03-06	95	100.642857142857
K353	2021-03-07	104	99.8571428571429
K353	2021-03-08	101	100.642857142857
K353	2021-03-09	94	101.071428571429
K353	2021-03-10	96	99.6428571428571
K353	2021-03-11	103	101.071428571429
K353	2021-03-12	80	101.285714285714
K353	2021-03-13	101	100.357142857143
K353	2021-03-14	93	99.4285714285714
K353	2021-03-15	119	100.714285714286
K353	2021-03-16	114	101.857142857143
K353	2021-03-17	98	102.285714285714
K353	2021-03-18	115	100.785714285714
K353	2021-03-19	105	102.071428571429
K353	2021-03-20	82	100.642857142857
K353	2021-03-21	91	100.571428571429
K353	2021-03-22	119	99.4285714285714
K353	2021-03-23	110	98.9285714285714
K353	2021-03-24	102	99.7857142857143
K353	2021-03-25	82	98.8571428571429
K353	2021-03-26	98	98.3571428571429
K353	2021-03-27	81	100
K353	2021-03-28	92	100.285714285714
K353	2021-03-29	103	98.4285714285714
K353	2021-03-30	107	96.2142857142857
K353	2021-03-31	110	95.7857142857143
K353	2021-04-01	102	96.5
K353	2021-04-02	98	96.6428571428571
K353	2021-04-03	105	97.9285714285714
K353	2021-04-04	95	96.0714285714286
K353	2021-04-05	93	94.3571428571429
K353	2021-04-06	79	92.7142857142857
K353	2021-04-07	96	90.1428571428571
K353	2021-04-08	92	88.8571428571429
K353	2021-04-09	100	89.1428571428571
K353	2021-04-10	99	87.8571428571429
K353	2021-04-11	66	87.4285714285714
K353	2021-04-12	79	87
K353	2021-04-13	84	87.1428571428571
K353	2021-04-14	74	85.6428571428571
K353	2021-04-15	84	85.2857142857143
K353	2021-04-16	102	83.8571428571429
K353	2021-04-17	87	82.6428571428571
K353	2021-04-18	89	83.4285714285714
K353	2021-04-19	87	84.8571428571429
K353	2021-04-20	81	84.9285714285714
K353	2021-04-21	75	85.3571428571429
K353	2021-04-22	87	85.3571428571429
K353	2021-04-23	80	83.8571428571429
K353	2021-04-24	82	83.7857142857143
K353	2021-04-25	77	82.7142857142857
K353	2021-04-26	99	83.2857142857143
K353	2021-04-27	85	83.0714285714286
K353	2021-04-28	80	82.2857142857143
K353	2021-04-29	84	81.3571428571429
K353	2021-04-30	81	81.3571428571429
K353	2021-05-01	86	81.7857142857143
K353	2021-05-02	74	81.9285714285714
K353	2021-05-03	95	80.5
K353	2021-05-04	78	81.2857142857143
K353	2021-05-05	64	81.8571428571429
K353	2021-05-06	74	82.7142857142857
K353	2021-05-07	80	83.8571428571429
K353	2021-05-08	88	84.7142857142857
K353	2021-05-09	79	85.1428571428571
K353	2021-05-10	79	86.7857142857143
K353	2021-05-11	96	87.7142857142857
K353	2021-05-12	88	88.9285714285714
K353	2021-05-13	96	89.7142857142857
K353	2021-05-14	97	90
K353	2021-05-15	98	88.9285714285714
K353	2021-05-16	80	89.0714285714286
K353	2021-05-17	118	89.7857142857143
K353	2021-05-18	91	88.2142857142857
K353	2021-05-19	81	86.9285714285714
K353	2021-05-20	85	86.0714285714286
K353	2021-05-21	84	85
K353	2021-05-22	73	84.8571428571429
K353	2021-05-23	81	85.3571428571429
K353	2021-05-24	89	83.1428571428571
K353	2021-05-25	74	83.2142857142857
K353	2021-05-26	70	84.5714285714286
K353	2021-05-27	84	84.7142857142857
K353	2021-05-28	82	86.1428571428571
K353	2021-05-29	96	86.5714285714286
K353	2021-05-30	87	85.5
K353	2021-05-31	87	85.4285714285714
K353	2021-06-01	92	86.0714285714286
K353	2021-06-02	100	87.2857142857143
K353	2021-06-03	87	87.8571428571429
K353	2021-06-04	104	89.7857142857143
K353	2021-06-05	79	88.8571428571429
K353	2021-06-06	66	89.0714285714286
K353	2021-06-07	88	88.3571428571429
K353	2021-06-08	83	86.6428571428571
K353	2021-06-09	87	86.5
K353	2021-06-10	92	89.1428571428571
K353	2021-06-11	109	87.0714285714286
K353	2021-06-12	83	88.4285714285714
K353	2021-06-13	90	89.5714285714286
K353	2021-06-14	77	90.5
K353	2021-06-15	68	91.7142857142857
K353	2021-06-16	98	93.7142857142857
K353	2021-06-17	124	94.5714285714286
K353	2021-06-18	75	93.2142857142857
K353	2021-06-19	98	93.7857142857143
K353	2021-06-20	82	93
K353	2021-06-21	101	93.3571428571429
K353	2021-06-22	100	94.8571428571429
K353	2021-06-23	115	93.6428571428571
K353	2021-06-24	104	NA
K353	2021-06-25	90	NA
K353	2021-06-26	91	NA
K353	2021-06-27	79	NA
K353	2021-06-28	82	NA
K353	2021-06-29	89	NA
K353	2021-06-30	81	NA
K358	2016-03-01	118	NA
K358	2016-03-02	126	NA
K358	2016-03-03	117	NA
K358	2016-03-04	116	NA
K358	2016-03-05	114	NA
K358	2016-03-06	117	NA
K358	2016-03-07	128	118.071428571429
K358	2016-03-08	139	118.714285714286
K358	2016-03-09	125	119.785714285714
K358	2016-03-10	117	119.428571428571
K358	2016-03-11	105	119.785714285714
K358	2016-03-12	111	120.071428571429
K358	2016-03-13	119	119.642857142857
K358	2016-03-14	101	120
K358	2016-03-15	127	118.5
K358	2016-03-16	141	118.928571428571
K358	2016-03-17	112	120.285714285714
K358	2016-03-18	121	121.785714285714
K358	2016-03-19	118	121
K358	2016-03-20	111	120
K358	2016-03-21	133	121.071428571429
K358	2016-03-22	118	121.642857142857
K358	2016-03-23	131	119.571428571429
K358	2016-03-24	136	120.642857142857
K358	2016-03-25	126	119.714285714286
K358	2016-03-26	100	119.428571428571
K358	2016-03-27	105	119.142857142857
K358	2016-03-28	116	118.571428571429
K358	2016-03-29	135	119.428571428571
K358	2016-03-30	112	117.857142857143
K358	2016-03-31	127	117.428571428571
K358	2016-04-01	108	118.428571428571
K358	2016-04-02	114	118.5
K358	2016-04-03	107	119.428571428571
K358	2016-04-04	125	119.214285714286
K358	2016-04-05	130	117.642857142857
K358	2016-04-06	109	116.785714285714
K358	2016-04-07	130	115.071428571429
K358	2016-04-08	140	116.285714285714
K358	2016-04-09	101	117.785714285714
K358	2016-04-10	118	117.928571428571
K358	2016-04-11	113	117.714285714286
K358	2016-04-12	113	117.357142857143
K358	2016-04-13	100	119.857142857143
K358	2016-04-14	103	119.5
K358	2016-04-15	125	117.5
K358	2016-04-16	135	118.928571428571
K358	2016-04-17	109	117.642857142857
K358	2016-04-18	122	119
K358	2016-04-19	125	121.142857142857
K358	2016-04-20	144	123.857142857143
K358	2016-04-21	125	123.357142857143
K358	2016-04-22	112	121.714285714286
K358	2016-04-23	121	120.285714285714
K358	2016-04-24	100	119.214285714286
K358	2016-04-25	132	119.214285714286
K358	2016-04-26	143	119.428571428571
K358	2016-04-27	138	118.714285714286
K358	2016-04-28	96	118.571428571429
K358	2016-04-29	102	119.071428571429
K358	2016-04-30	115	118.714285714286
K358	2016-05-01	94	119.857142857143
K358	2016-05-02	122	118.642857142857
K358	2016-05-03	128	117.642857142857
K358	2016-05-04	134	116.5
K358	2016-05-05	123	119.214285714286
K358	2016-05-06	119	120.928571428571
K358	2016-05-07	116	121.785714285714
K358	2016-05-08	116	124.142857142857
K358	2016-05-09	115	123.357142857143
K358	2016-05-10	129	123.785714285714
K358	2016-05-11	122	122.714285714286
K358	2016-05-12	134	122.071428571429
K358	2016-05-13	126	122.428571428571
K358	2016-05-14	127	123.142857142857
K358	2016-05-15	127	121.785714285714
K358	2016-05-16	111	123.142857142857
K358	2016-05-17	134	122.571428571429
K358	2016-05-18	119	122.357142857143
K358	2016-05-19	114	120.071428571429
K358	2016-05-20	124	120.357142857143
K358	2016-05-21	126	118.714285714286
K358	2016-05-22	97	117.142857142857
K358	2016-05-23	134	119
K358	2016-05-24	121	118.071428571429
K358	2016-05-25	119	118.5
K358	2016-05-26	102	119.428571428571
K358	2016-05-27	130	120.642857142857
K358	2016-05-28	104	120.142857142857
K358	2016-05-29	105	120.714285714286
K358	2016-05-30	137	121.357142857143
K358	2016-05-31	121	121.357142857143
K358	2016-06-01	125	122.571428571429
K358	2016-06-02	127	124.285714285714
K358	2016-06-03	141	124
K358	2016-06-04	119	123.357142857143
K358	2016-06-05	105	123.5
K358	2016-06-06	143	124.714285714286
K358	2016-06-07	121	125.428571428571
K358	2016-06-08	136	125.642857142857
K358	2016-06-09	126	123.928571428571
K358	2016-06-10	126	123.285714285714
K358	2016-06-11	95	122.571428571429
K358	2016-06-12	107	123.785714285714
K358	2016-06-13	154	122.357142857143
K358	2016-06-14	131	121
K358	2016-06-15	128	120.357142857143
K358	2016-06-16	103	119.357142857143
K358	2016-06-17	132	120.214285714286
K358	2016-06-18	109	121.285714285714
K358	2016-06-19	122	120.571428571429
K358	2016-06-20	123	118.5
K358	2016-06-21	102	118.642857142857
K358	2016-06-22	127	116.5
K358	2016-06-23	112	118.142857142857
K358	2016-06-24	138	117.285714285714
K358	2016-06-25	110	117
K358	2016-06-26	97	117
K358	2016-06-27	125	114.642857142857
K358	2016-06-28	133	113.785714285714
K358	2016-06-29	98	112.357142857143
K358	2016-06-30	126	113
K358	2017-03-01	120	111.5
K358	2017-03-02	105	112.642857142857
K358	2017-03-03	122	113.857142857143
K358	2017-03-04	90	112.642857142857
K358	2017-03-05	90	110.642857142857
K358	2017-03-06	107	111
K358	2017-03-07	121	110.285714285714
K358	2017-03-08	117	110.642857142857
K358	2017-03-09	126	111.357142857143
K358	2017-03-10	114	110.428571428571
K358	2017-03-11	108	109.857142857143
K358	2017-03-12	105	110.142857142857
K358	2017-03-13	103	109.714285714286
K358	2017-03-14	116	108.428571428571
K358	2017-03-15	125	108.142857142857
K358	2017-03-16	115	106.285714285714
K358	2017-03-17	109	105.5
K358	2017-03-18	82	104.571428571429
K358	2017-03-19	94	102.571428571429
K358	2017-03-20	101	103.714285714286
K358	2017-03-21	103	102.857142857143
K358	2017-03-22	113	101.428571428571
K358	2017-03-23	100	100
K358	2017-03-24	103	100.142857142857
K358	2017-03-25	95	100.571428571429
K358	2017-03-26	77	100.785714285714
K358	2017-03-27	119	100.285714285714
K358	2017-03-28	104	99.8571428571429
K358	2017-03-29	105	98.2857142857143
K358	2017-03-30	95	99.1428571428571
K358	2017-03-31	111	99.6428571428571
K358	2017-04-01	88	99.3571428571429
K358	2017-04-02	97	100.5
K358	2017-04-03	94	99.3571428571429
K358	2017-04-04	97	100.357142857143
K358	2017-04-05	91	100.857142857143
K358	2017-04-06	112	101.071428571429
K358	2017-04-07	110	100.642857142857
K358	2017-04-08	91	100.642857142857
K358	2017-04-09	93	99.2142857142857
K358	2017-04-10	103	100.785714285714
K358	2017-04-11	118	102.357142857143
K358	2017-04-12	112	103.857142857143
K358	2017-04-13	98	104.142857142857
K358	2017-04-14	105	103.714285714286
K358	2017-04-15	88	104.071428571429
K358	2017-04-16	77	105.357142857143
K358	2017-04-17	116	106
K358	2017-04-18	119	106.785714285714
K358	2017-04-19	112	106.785714285714
K358	2017-04-20	116	108.142857142857
K358	2017-04-21	104	107.142857142857
K358	2017-04-22	96	107.285714285714
K358	2017-04-23	111	108.571428571429
K358	2017-04-24	112	108.571428571429
K358	2017-04-25	129	108.428571428571
K358	2017-04-26	112	109.357142857143
K358	2017-04-27	117	108.571428571429
K358	2017-04-28	91	109.357142857143
K358	2017-04-29	90	109.571428571429
K358	2017-04-30	95	108.357142857143
K358	2017-05-01	116	107.642857142857
K358	2017-05-02	117	106.142857142857
K358	2017-05-03	125	105.714285714286
K358	2017-05-04	105	106
K358	2017-05-05	115	107.214285714286
K358	2017-05-06	99	106.928571428571
K358	2017-05-07	94	107.714285714286
K358	2017-05-08	102	108.5
K358	2017-05-09	108	107.5
K358	2017-05-10	106	104.428571428571
K358	2017-05-11	121	105.5
K358	2017-05-12	108	106
K358	2017-05-13	86	106.714285714286
K358	2017-05-14	106	108.5
K358	2017-05-15	127	108.571428571429
K358	2017-05-16	103	109.571428571429
K358	2017-05-17	82	110.928571428571
K358	2017-05-18	120	109.285714285714
K358	2017-05-19	122	108.785714285714
K358	2017-05-20	109	109.071428571429
K358	2017-05-21	119	109.142857142857
K358	2017-05-22	103	109.642857142857
K358	2017-05-23	122	110.214285714286
K358	2017-05-24	125	112.785714285714
K358	2017-05-25	98	111.857142857143
K358	2017-05-26	101	112.928571428571
K358	2017-05-27	90	112.571428571429
K358	2017-05-28	107	112.285714285714
K358	2017-05-29	134	112.214285714286
K358	2017-05-30	111	111.071428571429
K358	2017-05-31	118	110.428571428571
K358	2017-06-01	107	112.071428571429
K358	2017-06-02	137	113.571428571429
K358	2017-06-03	104	115.214285714286
K358	2017-06-04	115	115
K358	2017-06-05	102	112.857142857143
K358	2017-06-06	106	113
K358	2017-06-07	116	112
K358	2017-06-08	121	112.071428571429
K358	2017-06-09	122	111.285714285714
K358	2017-06-10	113	112
K358	2017-06-11	104	111.071428571429
K358	2017-06-12	104	112.214285714286
K358	2017-06-13	113	113.857142857143
K358	2017-06-14	104	114.642857142857
K358	2017-06-15	108	115
K358	2017-06-16	126	115.142857142857
K358	2017-06-17	114	114.642857142857
K358	2017-06-18	102	115.357142857143
K358	2017-06-19	118	116.214285714286
K358	2017-06-20	129	116.857142857143
K358	2017-06-21	127	118.5
K358	2017-06-22	126	119.428571428571
K358	2017-06-23	124	117.142857142857
K358	2017-06-24	106	116.714285714286
K358	2017-06-25	114	116.928571428571
K358	2017-06-26	116	116.428571428571
K358	2017-06-27	122	115.071428571429
K358	2017-06-28	127	114
K358	2017-06-29	121	111.214285714286
K358	2017-06-30	94	109.5
K358	2018-03-01	108	108.785714285714
K358	2018-03-02	105	107.071428571429
K358	2018-03-03	111	105.357142857143
K358	2018-03-04	110	103.571428571429
K358	2018-03-05	112	101.785714285714
K358	2018-03-06	87	98.7857142857143
K358	2018-03-07	100	99.5
K358	2018-03-08	96	98.0714285714286
K358	2018-03-09	90	97.2857142857143
K358	2018-03-10	92	96.3571428571429
K358	2018-03-11	97	94.6428571428571
K358	2018-03-12	102	95.2142857142857
K358	2018-03-13	79	96.2857142857143
K358	2018-03-14	104	97
K358	2018-03-15	88	98.7142857142857
K358	2018-03-16	94	99.2142857142857
K358	2018-03-17	98	99.5714285714286
K358	2018-03-18	86	98.6428571428571
K358	2018-03-19	120	98.9285714285714
K358	2018-03-20	102	100.571428571429
K358	2018-03-21	110	100.714285714286
K358	2018-03-22	120	102.785714285714
K358	2018-03-23	97	103
K358	2018-03-24	97	103.142857142857
K358	2018-03-25	84	104.214285714286
K358	2018-03-26	106	102.714285714286
K358	2018-03-27	102	104
K358	2018-03-28	106	104.5
K358	2018-03-29	117	103.857142857143
K358	2018-03-30	97	104.071428571429
K358	2018-03-31	100	104.928571428571
K358	2018-04-01	101	104.785714285714
K358	2018-04-02	99	104.5
K358	2018-04-03	120	105
K358	2018-04-04	117	103.357142857143
K358	2018-04-05	111	99.6428571428571
K358	2018-04-06	100	100.142857142857
K358	2018-04-07	109	99.8571428571429
K358	2018-04-08	82	98.8571428571429
K358	2018-04-09	102	99.8571428571429
K358	2018-04-10	109	100.571428571429
K358	2018-04-11	83	100.071428571429
K358	2018-04-12	65	99.7857142857143
K358	2018-04-13	104	100.5
K358	2018-04-14	96	99.5
K358	2018-04-15	87	101
K358	2018-04-16	113	101.142857142857
K358	2018-04-17	130	100.714285714286
K358	2018-04-18	110	102
K358	2018-04-19	107	104.5
K358	2018-04-20	110	104.928571428571
K358	2018-04-21	95	104.5
K358	2018-04-22	103	104.214285714286
K358	2018-04-23	104	101.642857142857
K358	2018-04-24	103	99.5
K358	2018-04-25	101	98.3571428571429
K358	2018-04-26	100	97.5
K358	2018-04-27	110	96.7857142857143
K358	2018-04-28	90	96.6428571428571
K358	2018-04-29	83	96.1428571428571
K358	2018-04-30	77	95.9285714285714
K358	2018-05-01	100	96.5
K358	2018-05-02	94	97.4285714285714
K358	2018-05-03	95	98.5714285714286
K358	2018-05-04	100	98.4285714285714
K358	2018-05-05	93	99.7142857142857
K358	2018-05-06	96	100.428571428571
K358	2018-05-07	101	101.785714285714
K358	2018-05-08	111	101.857142857143
K358	2018-05-09	114	102
K358	2018-05-10	116	102.785714285714
K358	2018-05-11	108	102.428571428571
K358	2018-05-12	108	102.857142857143
K358	2018-05-13	93	103.5
K358	2018-05-14	96	104.928571428571
K358	2018-05-15	101	104.214285714286
K358	2018-05-16	96	103
K358	2018-05-17	106	103.071428571429
K358	2018-05-18	95	102.714285714286
K358	2018-05-19	99	101.785714285714
K358	2018-05-20	105	101.357142857143
K358	2018-05-21	121	101.857142857143
K358	2018-05-22	101	101.928571428571
K358	2018-05-23	97	101.928571428571
K358	2018-05-24	117	101.428571428571
K358	2018-05-25	103	102
K358	2018-05-26	95	102
K358	2018-05-27	87	102.214285714286
K358	2018-05-28	103	100.785714285714
K358	2018-05-29	102	101
K358	2018-05-30	96	102.285714285714
K358	2018-05-31	99	102.428571428571
K358	2018-06-01	103	102.928571428571
K358	2018-06-02	99	103.214285714286
K358	2018-06-03	108	103.142857142857
K358	2018-06-04	101	102.714285714286
K358	2018-06-05	104	103.071428571429
K358	2018-06-06	115	104.285714285714
K358	2018-06-07	119	105.428571428571
K358	2018-06-08	110	106.071428571429
K358	2018-06-09	99	106.928571428571
K358	2018-06-10	86	105.071428571429
K358	2018-06-11	97	106.214285714286
K358	2018-06-12	107	106.142857142857
K358	2018-06-13	113	105.642857142857
K358	2018-06-14	115	105.5
K358	2018-06-15	112	104.928571428571
K358	2018-06-16	111	106.071428571429
K358	2018-06-17	82	106.428571428571
K358	2018-06-18	117	107.357142857143
K358	2018-06-19	103	107.142857142857
K358	2018-06-20	108	105.357142857143
K358	2018-06-21	117	104.142857142857
K358	2018-06-22	102	102.571428571429
K358	2018-06-23	115	100.928571428571
K358	2018-06-24	91	101.785714285714
K358	2018-06-25	110	99.5
K358	2018-06-26	104	98.1428571428571
K358	2018-06-27	88	97.4285714285714
K358	2018-06-28	98	96.5
K358	2018-06-29	90	96.6428571428571
K358	2018-06-30	88	94.4285714285714
K358	2019-03-01	94	95.0714285714286
K358	2019-03-02	85	94.3571428571429
K358	2019-03-03	84	94.5
K358	2019-03-04	98	94.7857142857143
K358	2019-03-05	104	94.3571428571429
K358	2019-03-06	104	95.5714285714286
K358	2019-03-07	84	96.0714285714286
K358	2019-03-08	100	96.2857142857143
K358	2019-03-09	100	96.2857142857143
K358	2019-03-10	106	96.4285714285714
K358	2019-03-11	92	96.4285714285714
K358	2019-03-12	92	96.1428571428571
K358	2019-03-13	107	96.5714285714286
K358	2019-03-14	95	97.7142857142857
K358	2019-03-15	97	96.7142857142857
K358	2019-03-16	85	95.8571428571429
K358	2019-03-17	86	95.6428571428571
K358	2019-03-18	98	95.5714285714286
K358	2019-03-19	100	94.2142857142857
K358	2019-03-20	110	92.9285714285714
K358	2019-03-21	100	93.5714285714286
K358	2019-03-22	86	93.4285714285714
K358	2019-03-23	88	93.2857142857143
K358	2019-03-24	103	93.0714285714286
K358	2019-03-25	91	92.2857142857143
K358	2019-03-26	73	93.0714285714286
K358	2019-03-27	89	92.0714285714286
K358	2019-03-28	104	92.5
K358	2019-03-29	95	93.5
K358	2019-03-30	83	93.5
K358	2019-03-31	83	92
K358	2019-04-01	87	91.8571428571429
K358	2019-04-02	111	93.5
K358	2019-04-03	96	93.6428571428571
K358	2019-04-04	106	93.5
K358	2019-04-05	100	92.5
K358	2019-04-06	88	91.9285714285714
K358	2019-04-07	82	91.3571428571429
K358	2019-04-08	89	91.7142857142857
K358	2019-04-09	96	90.3571428571429
K358	2019-04-10	91	91.0714285714286
K358	2019-04-11	102	92.2142857142857
K358	2019-04-12	81	92.9285714285714
K358	2019-04-13	75	92.8571428571429
K358	2019-04-14	75	93.9285714285714
K358	2019-04-15	92	94.7142857142857
K358	2019-04-16	92	94.3571428571429
K358	2019-04-17	106	95.0714285714286
K358	2019-04-18	122	93.8571428571429
K358	2019-04-19	110	94.1428571428571
K358	2019-04-20	87	94.2857142857143
K358	2019-04-21	97	96.0714285714286
K358	2019-04-22	100	96.5714285714286
K358	2019-04-23	91	96.2142857142857
K358	2019-04-24	101	95.5714285714286
K358	2019-04-25	85	93.3571428571429
K358	2019-04-26	85	92.2142857142857
K358	2019-04-27	77	91.5
K358	2019-04-28	100	92.2857142857143
K358	2019-04-29	99	91.1428571428571
K358	2019-04-30	87	92.8571428571429
K358	2019-05-01	97	91.4285714285714
K358	2019-05-02	91	92.2857142857143
K358	2019-05-03	94	92
K358	2019-05-04	77	92.5714285714286
K358	2019-05-05	108	91
K358	2019-05-06	84	89.6428571428571
K358	2019-05-07	115	89
K358	2019-05-08	81	88.2857142857143
K358	2019-05-09	97	89.6428571428571
K358	2019-05-10	81	90.7142857142857
K358	2019-05-11	85	91.1428571428571
K358	2019-05-12	78	89.1428571428571
K358	2019-05-13	80	89.5714285714286
K358	2019-05-14	78	86.5714285714286
K358	2019-05-15	87	88.5714285714286
K358	2019-05-16	110	88.7142857142857
K358	2019-05-17	109	88.9285714285714
K358	2019-05-18	83	89.3571428571429
K358	2019-05-19	80	90.2142857142857
K358	2019-05-20	90	91
K358	2019-05-21	73	92
K358	2019-05-22	109	92.5
K358	2019-05-23	99	92.0714285714286
K358	2019-05-24	84	91.3571428571429
K358	2019-05-25	91	90.7857142857143
K358	2019-05-26	90	90.9285714285714
K358	2019-05-27	91	90.7857142857143
K358	2019-05-28	92	94.2142857142857
K358	2019-05-29	94	93.5714285714286
K358	2019-05-30	104	94.5714285714286
K358	2019-05-31	99	95.5714285714286
K358	2019-06-01	75	95
K358	2019-06-02	82	94.0714285714286
K358	2019-06-03	88	93.9285714285714
K358	2019-06-04	121	95.3571428571429
K358	2019-06-05	100	95.7142857142857
K358	2019-06-06	113	94.9285714285714
K358	2019-06-07	98	94.7142857142857
K358	2019-06-08	83	95.9285714285714
K358	2019-06-09	77	95.5
K358	2019-06-10	89	96.9285714285714
K358	2019-06-11	112	94.5714285714286
K358	2019-06-12	99	94.3571428571429
K358	2019-06-13	93	92.9285714285714
K358	2019-06-14	96	93.5714285714286
K358	2019-06-15	92	95.7857142857143
K358	2019-06-16	76	96.7142857142857
K358	2019-06-17	108	97
K358	2019-06-18	88	96.2142857142857
K358	2019-06-19	97	96
K358	2019-06-20	93	96.1428571428571
K358	2019-06-21	107	95.6428571428571
K358	2019-06-22	114	95.2142857142857
K358	2019-06-23	90	95.3571428571429
K358	2019-06-24	93	93.1428571428571
K358	2019-06-25	101	92.6428571428571
K358	2019-06-26	96	93.0714285714286
K358	2019-06-27	95	93.5714285714286
K358	2019-06-28	89	91.9285714285714
K358	2019-06-29	86	88.5714285714286
K358	2019-06-30	78	87.7857142857143
K358	2020-03-01	77	86.5714285714286
K358	2020-03-02	81	86.3571428571429
K358	2020-03-03	103	86.3571428571429
K358	2020-03-04	100	86.5
K358	2020-03-05	84	86.0714285714286
K358	2020-03-06	67	87
K358	2020-03-07	79	87
K358	2020-03-08	76	86.0714285714286
K358	2020-03-09	98	87.0714285714286
K358	2020-03-10	96	86.5
K358	2020-03-11	97	85.2142857142857
K358	2020-03-12	83	85.2142857142857
K358	2020-03-13	99	85.2142857142857
K358	2020-03-14	78	84.6428571428571
K358	2020-03-15	64	83.7142857142857
K358	2020-03-16	95	82
K358	2020-03-17	95	80.1428571428571
K358	2020-03-18	82	78.5714285714286
K358	2020-03-19	84	78.4285714285714
K358	2020-03-20	67	76.9285714285714
K358	2020-03-21	71	76.5
K358	2020-03-22	63	76.5
K358	2020-03-23	74	73.6428571428571
K358	2020-03-24	70	71.5
K358	2020-03-25	75	69.2142857142857
K358	2020-03-26	81	68.5
K358	2020-03-27	78	67.5714285714286
K358	2020-03-28	72	66.7857142857143
K358	2020-03-29	64	65.3571428571429
K358	2020-03-30	55	64.1428571428571
K358	2020-03-31	65	63.6428571428571
K358	2020-04-01	50	63.5
K358	2020-04-02	74	62.2142857142857
K358	2020-04-03	54	62.2142857142857
K358	2020-04-04	60	61.2857142857143
K358	2020-04-05	43	60.7142857142857
K358	2020-04-06	57	62
K358	2020-04-07	63	61.3571428571429
K358	2020-04-08	73	61.7857142857143
K358	2020-04-09	63	60.5714285714286
K358	2020-04-10	78	61.7142857142857
K358	2020-04-11	59	61.6428571428571
K358	2020-04-12	56	63.5714285714286
K358	2020-04-13	73	65.5
K358	2020-04-14	56	64.2857142857143
K358	2020-04-15	56	64.6428571428571
K358	2020-04-16	57	66.2857142857143
[truncated: 197 more rows]
