# Supplementary material for: Estimating the potential overdiagnosis and overtreatment of acute appendicitis in Thailand using a secondary data analysis of service utilization before, during and after the COVID-19 lockdown policy
Source: PLoS One. 2022 Nov 3;17(11):e0270241. doi: 10.1371/journal.pone.0270241 (PMC9632900; doi:10.1371/journal.pone.0270241)
Supplement: S2 File — (CSV) [file pone.0270241.s002.csv]

pdx	child	dateadm_new	case	new_case_14da
K352	Adults	2016-03-01	19	NA
K352	Adults	2016-03-02	16	NA
K352	Adults	2016-03-03	11	NA
K352	Adults	2016-03-04	10	NA
K352	Adults	2016-03-05	12	NA
K352	Adults	2016-03-06	17	NA
K352	Adults	2016-03-07	14	15.2142857142857
K352	Adults	2016-03-08	14	15.2142857142857
K352	Adults	2016-03-09	17	15.0714285714286
K352	Adults	2016-03-10	16	15.7857142857143
K352	Adults	2016-03-11	16	16.5714285714286
K352	Adults	2016-03-12	18	17
K352	Adults	2016-03-13	15	16.8571428571429
K352	Adults	2016-03-14	18	16.9285714285714
K352	Adults	2016-03-15	19	17.0714285714286
K352	Adults	2016-03-16	14	17
K352	Adults	2016-03-17	21	16.7142857142857
K352	Adults	2016-03-18	21	16.5714285714286
K352	Adults	2016-03-19	18	15.7857142857143
K352	Adults	2016-03-20	15	15.6428571428571
K352	Adults	2016-03-21	15	15.9285714285714
K352	Adults	2016-03-22	16	15.5714285714286
K352	Adults	2016-03-23	16	15.5714285714286
K352	Adults	2016-03-24	12	15
K352	Adults	2016-03-25	14	14.5
K352	Adults	2016-03-26	7	14.3571428571429
K352	Adults	2016-03-27	13	14.8571428571429
K352	Adults	2016-03-28	22	14.7857142857143
K352	Adults	2016-03-29	14	14.7857142857143
K352	Adults	2016-03-30	14	15.3571428571429
K352	Adults	2016-03-31	13	16
K352	Adults	2016-04-01	14	16.2142857142857
K352	Adults	2016-04-02	16	16.9285714285714
K352	Adults	2016-04-03	22	17.7142857142857
K352	Adults	2016-04-04	14	17.9285714285714
K352	Adults	2016-04-05	16	18.2857142857143
K352	Adults	2016-04-06	24	18.7142857142857
K352	Adults	2016-04-07	21	18.4285714285714
K352	Adults	2016-04-08	17	19.1428571428571
K352	Adults	2016-04-09	17	19.2857142857143
K352	Adults	2016-04-10	24	18.5714285714286
K352	Adults	2016-04-11	25	18.6428571428571
K352	Adults	2016-04-12	19	18.5714285714286
K352	Adults	2016-04-13	20	18
K352	Adults	2016-04-14	9	17.6428571428571
K352	Adults	2016-04-15	24	18.2857142857143
K352	Adults	2016-04-16	18	18.6428571428571
K352	Adults	2016-04-17	12	18.0714285714286
K352	Adults	2016-04-18	15	17.7857142857143
K352	Adults	2016-04-19	15	18
K352	Adults	2016-04-20	16	18.0714285714286
K352	Adults	2016-04-21	16	17.9285714285714
K352	Adults	2016-04-22	26	17.2857142857143
K352	Adults	2016-04-23	22	17.2142857142857
K352	Adults	2016-04-24	16	17.4285714285714
K352	Adults	2016-04-25	21	17.2857142857143
K352	Adults	2016-04-26	22	17.7142857142857
K352	Adults	2016-04-27	21	17.7857142857143
K352	Adults	2016-04-28	7	17.4285714285714
K352	Adults	2016-04-29	15	16.5714285714286
K352	Adults	2016-04-30	17	16.1428571428571
K352	Adults	2016-05-01	15	16.4285714285714
K352	Adults	2016-05-02	13	15.8571428571429
K352	Adults	2016-05-03	21	15.7142857142857
K352	Adults	2016-05-04	17	15.8571428571429
K352	Adults	2016-05-05	11	17.0714285714286
K352	Adults	2016-05-06	14	17.3571428571429
K352	Adults	2016-05-07	16	17.2857142857143
K352	Adults	2016-05-08	20	17.0714285714286
K352	Adults	2016-05-09	13	17.2857142857143
K352	Adults	2016-05-10	20	17.3571428571429
K352	Adults	2016-05-11	23	17.8571428571429
K352	Adults	2016-05-12	24	18.5
K352	Adults	2016-05-13	19	18.5
K352	Adults	2016-05-14	16	18.5714285714286
K352	Adults	2016-05-15	12	17.7857142857143
K352	Adults	2016-05-16	16	18.2857142857143
K352	Adults	2016-05-17	22	18.3571428571429
K352	Adults	2016-05-18	24	17.7142857142857
K352	Adults	2016-05-19	20	17.2142857142857
K352	Adults	2016-05-20	14	16.9285714285714
K352	Adults	2016-05-21	17	16.4285714285714
K352	Adults	2016-05-22	9	16.5
K352	Adults	2016-05-23	20	16.5
K352	Adults	2016-05-24	21	16.3571428571429
K352	Adults	2016-05-25	14	15.6428571428571
K352	Adults	2016-05-26	17	15.5
K352	Adults	2016-05-27	15	15.7142857142857
K352	Adults	2016-05-28	9	15.5
K352	Adults	2016-05-29	13	16.2142857142857
K352	Adults	2016-05-30	16	16.2142857142857
K352	Adults	2016-05-31	20	16.3571428571429
K352	Adults	2016-06-01	14	16.3571428571429
K352	Adults	2016-06-02	18	16
K352	Adults	2016-06-03	17	16.1428571428571
K352	Adults	2016-06-04	14	16.7142857142857
K352	Adults	2016-06-05	19	16.9285714285714
K352	Adults	2016-06-06	20	16.8571428571429
K352	Adults	2016-06-07	23	16.4285714285714
K352	Adults	2016-06-08	14	16.4285714285714
K352	Adults	2016-06-09	12	17.2857142857143
K352	Adults	2016-06-10	17	17.4285714285714
K352	Adults	2016-06-11	17	17.3571428571429
K352	Adults	2016-06-12	16	17.3571428571429
K352	Adults	2016-06-13	15	17.4285714285714
K352	Adults	2016-06-14	14	17
K352	Adults	2016-06-15	14	17.2142857142857
K352	Adults	2016-06-16	30	16.9285714285714
K352	Adults	2016-06-17	19	17.0714285714286
K352	Adults	2016-06-18	13	17.2857142857143
K352	Adults	2016-06-19	19	16.8571428571429
K352	Adults	2016-06-20	21	16.7142857142857
K352	Adults	2016-06-21	17	17
K352	Adults	2016-06-22	17	17.4285714285714
K352	Adults	2016-06-23	8	16.0714285714286
K352	Adults	2016-06-24	19	16
K352	Adults	2016-06-25	20	16
K352	Adults	2016-06-26	10	16
K352	Adults	2016-06-27	13	15.5714285714286
K352	Adults	2016-06-28	18	15.3571428571429
K352	Adults	2016-06-29	20	15.4285714285714
K352	Adults	2016-06-30	11	16.5
K352	Adults	2017-03-01	18	16.2857142857143
K352	Adults	2017-03-02	13	16.2857142857143
K352	Adults	2017-03-03	19	16.7857142857143
K352	Adults	2017-03-04	15	17.2142857142857
K352	Adults	2017-03-05	14	17.0714285714286
K352	Adults	2017-03-06	18	17
K352	Adults	2017-03-07	23	18.0714285714286
K352	Adults	2017-03-08	16	18.1428571428571
K352	Adults	2017-03-09	20	17.9285714285714
K352	Adults	2017-03-10	17	18.5714285714286
K352	Adults	2017-03-11	19	19.1428571428571
K352	Adults	2017-03-12	16	19.5714285714286
K352	Adults	2017-03-13	19	19.4285714285714
K352	Adults	2017-03-14	26	19.5714285714286
K352	Adults	2017-03-15	19	20
K352	Adults	2017-03-16	10	19.7857142857143
K352	Adults	2017-03-17	28	19.7142857142857
K352	Adults	2017-03-18	23	20.1428571428571
K352	Adults	2017-03-19	20	20.1428571428571
K352	Adults	2017-03-20	16	20
K352	Adults	2017-03-21	25	19.6428571428571
K352	Adults	2017-03-22	22	19.5714285714286
K352	Adults	2017-03-23	17	20.6428571428571
K352	Adults	2017-03-24	16	20.0714285714286
K352	Adults	2017-03-25	25	19.7142857142857
K352	Adults	2017-03-26	16	19.4285714285714
K352	Adults	2017-03-27	17	20.1428571428571
K352	Adults	2017-03-28	21	19.9285714285714
K352	Adults	2017-03-29	18	19.5
K352	Adults	2017-03-30	25	19.1428571428571
K352	Adults	2017-03-31	20	19.4285714285714
K352	Adults	2017-04-01	18	19.4285714285714
K352	Adults	2017-04-02	16	19.7142857142857
K352	Adults	2017-04-03	26	20.2857142857143
K352	Adults	2017-04-04	22	20.0714285714286
K352	Adults	2017-04-05	16	20.4285714285714
K352	Adults	2017-04-06	12	20.2142857142857
K352	Adults	2017-04-07	20	20.2857142857143
K352	Adults	2017-04-08	25	20.2142857142857
K352	Adults	2017-04-09	20	20.7857142857143
K352	Adults	2017-04-10	25	20.1428571428571
K352	Adults	2017-04-11	18	19.7142857142857
K352	Adults	2017-04-12	23	19.7142857142857
K352	Adults	2017-04-13	22	20.2142857142857
K352	Adults	2017-04-14	21	20.1428571428571
K352	Adults	2017-04-15	17	19
K352	Adults	2017-04-16	24	18.7142857142857
K352	Adults	2017-04-17	17	18
K352	Adults	2017-04-18	16	17.9285714285714
K352	Adults	2017-04-19	16	17.8571428571429
K352	Adults	2017-04-20	19	17.3571428571429
K352	Adults	2017-04-21	19	17.2857142857143
K352	Adults	2017-04-22	9	17
K352	Adults	2017-04-23	16	16.5714285714286
K352	Adults	2017-04-24	15	17.2857142857143
K352	Adults	2017-04-25	17	17.4285714285714
K352	Adults	2017-04-26	22	17.3571428571429
K352	Adults	2017-04-27	15	17
K352	Adults	2017-04-28	20	16.4285714285714
K352	Adults	2017-04-29	13	16.8571428571429
K352	Adults	2017-04-30	18	17.1428571428571
K352	Adults	2017-05-01	27	17.3571428571429
K352	Adults	2017-05-02	18	17.2857142857143
K352	Adults	2017-05-03	15	17.3571428571429
K352	Adults	2017-05-04	14	17.5
K352	Adults	2017-05-05	11	17.9285714285714
K352	Adults	2017-05-06	15	17.9285714285714
K352	Adults	2017-05-07	20	17.5
K352	Adults	2017-05-08	18	16.5714285714286
K352	Adults	2017-05-09	16	16.4285714285714
K352	Adults	2017-05-10	23	16.4285714285714
K352	Adults	2017-05-11	17	17
K352	Adults	2017-05-12	26	17.5714285714286
K352	Adults	2017-05-13	13	17.7142857142857
K352	Adults	2017-05-14	12	16.9285714285714
K352	Adults	2017-05-15	14	16.5714285714286
K352	Adults	2017-05-16	16	16.7142857142857
K352	Adults	2017-05-17	15	16.2142857142857
K352	Adults	2017-05-18	22	16.2142857142857
K352	Adults	2017-05-19	19	15.5
K352	Adults	2017-05-20	17	15.5714285714286
K352	Adults	2017-05-21	9	15.5714285714286
K352	Adults	2017-05-22	13	16.1428571428571
K352	Adults	2017-05-23	18	15.7142857142857
K352	Adults	2017-05-24	16	16.1428571428571
K352	Adults	2017-05-25	17	15.8571428571429
K352	Adults	2017-05-26	16	15.7857142857143
K352	Adults	2017-05-27	14	15.4285714285714
K352	Adults	2017-05-28	12	15.9285714285714
K352	Adults	2017-05-29	22	16.4285714285714
K352	Adults	2017-05-30	10	16.2857142857143
K352	Adults	2017-05-31	21	16.4285714285714
K352	Adults	2017-06-01	18	16.6428571428571
K352	Adults	2017-06-02	18	16.6428571428571
K352	Adults	2017-06-03	12	16.5714285714286
K352	Adults	2017-06-04	16	17.2857142857143
K352	Adults	2017-06-05	20	17.3571428571429
K352	Adults	2017-06-06	16	17.9285714285714
K352	Adults	2017-06-07	18	17.7857142857143
K352	Adults	2017-06-08	20	17.9285714285714
K352	Adults	2017-06-09	16	17.5
K352	Adults	2017-06-10	13	17.6428571428571
K352	Adults	2017-06-11	22	17.4285714285714
K352	Adults	2017-06-12	23	17
K352	Adults	2017-06-13	18	17.1428571428571
K352	Adults	2017-06-14	19	17.5
K352	Adults	2017-06-15	20	17.0714285714286
K352	Adults	2017-06-16	12	16.9285714285714
K352	Adults	2017-06-17	14	16.7142857142857
K352	Adults	2017-06-18	13	16.7857142857143
K352	Adults	2017-06-19	14	16.9285714285714
K352	Adults	2017-06-20	18	16.9285714285714
K352	Adults	2017-06-21	23	17.0714285714286
K352	Adults	2017-06-22	14	17.0714285714286
K352	Adults	2017-06-23	14	17.2857142857143
K352	Adults	2017-06-24	10	17.2857142857143
K352	Adults	2017-06-25	23	17.2857142857143
K352	Adults	2017-06-26	25	17.0714285714286
K352	Adults	2017-06-27	18	17.2857142857143
K352	Adults	2017-06-28	21	16.6428571428571
K352	Adults	2017-06-29	20	17.2142857142857
K352	Adults	2017-06-30	15	17.3571428571429
K352	Adults	2018-03-01	14	17.7857142857143
K352	Adults	2018-03-02	13	17.1428571428571
K352	Adults	2018-03-03	11	16.2857142857143
K352	Adults	2018-03-04	21	15.5714285714286
K352	Adults	2018-03-05	14	15.2142857142857
K352	Adults	2018-03-06	22	15.0714285714286
K352	Adults	2018-03-07	16	14.8571428571429
K352	Adults	2018-03-08	16	14.8571428571429
K352	Adults	2018-03-09	14	15.3571428571429
K352	Adults	2018-03-10	13	15.6428571428571
K352	Adults	2018-03-11	8	15.1428571428571
K352	Adults	2018-03-12	16	15.4285714285714
K352	Adults	2018-03-13	18	15.5
K352	Adults	2018-03-14	12	15.7142857142857
K352	Adults	2018-03-15	14	15.5
K352	Adults	2018-03-16	20	15.7142857142857
K352	Adults	2018-03-17	15	16.5
K352	Adults	2018-03-18	14	17.2142857142857
K352	Adults	2018-03-19	18	17.9285714285714
K352	Adults	2018-03-20	23	17.4285714285714
K352	Adults	2018-03-21	19	17.6428571428571
K352	Adults	2018-03-22	13	17.7857142857143
K352	Adults	2018-03-23	17	18.0714285714286
K352	Adults	2018-03-24	24	18.5714285714286
K352	Adults	2018-03-25	18	19.0714285714286
K352	Adults	2018-03-26	26	19.4285714285714
K352	Adults	2018-03-27	11	19.5
K352	Adults	2018-03-28	15	18.9285714285714
K352	Adults	2018-03-29	16	18.8571428571429
K352	Adults	2018-03-30	24	18.5
K352	Adults	2018-03-31	22	17.6428571428571
K352	Adults	2018-04-01	21	17
K352	Adults	2018-04-02	23	16.6428571428571
K352	Adults	2018-04-03	24	16.7857142857143
K352	Adults	2018-04-04	11	16.7857142857143
K352	Adults	2018-04-05	12	16.7857142857143
K352	Adults	2018-04-06	12	16.2857142857143
K352	Adults	2018-04-07	12	15.7857142857143
K352	Adults	2018-04-08	9	15.5714285714286
K352	Adults	2018-04-09	21	15.3571428571429
K352	Adults	2018-04-10	13	14.6428571428571
K352	Adults	2018-04-11	15	15.6428571428571
K352	Adults	2018-04-12	16	15.7142857142857
K352	Adults	2018-04-13	17	16.2857142857143
K352	Adults	2018-04-14	15	16.7142857142857
K352	Adults	2018-04-15	18	17.3571428571429
K352	Adults	2018-04-16	20	16.9285714285714
K352	Adults	2018-04-17	14	17
K352	Adults	2018-04-18	25	17
K352	Adults	2018-04-19	13	17.8571428571429
K352	Adults	2018-04-20	20	18.0714285714286
K352	Adults	2018-04-21	18	18.5
K352	Adults	2018-04-22	18	18
K352	Adults	2018-04-23	15	17.5714285714286
K352	Adults	2018-04-24	14	17.6428571428571
K352	Adults	2018-04-25	15	16.8571428571429
K352	Adults	2018-04-26	28	17.0714285714286
K352	Adults	2018-04-27	20	17
K352	Adults	2018-04-28	21	16.7142857142857
K352	Adults	2018-04-29	11	17.4285714285714
K352	Adults	2018-04-30	14	17.7142857142857
K352	Adults	2018-05-01	15	17.8571428571429
K352	Adults	2018-05-02	14	17.5
K352	Adults	2018-05-03	16	17
K352	Adults	2018-05-04	19	17.2857142857143
K352	Adults	2018-05-05	14	16.7857142857143
K352	Adults	2018-05-06	28	17.2142857142857
K352	Adults	2018-05-07	19	17.4285714285714
K352	Adults	2018-05-08	16	17.9285714285714
K352	Adults	2018-05-09	10	18.3571428571429
K352	Adults	2018-05-10	21	18.4285714285714
K352	Adults	2018-05-11	24	18.7857142857143
K352	Adults	2018-05-12	14	19.0714285714286
K352	Adults	2018-05-13	17	18.0714285714286
K352	Adults	2018-05-14	17	18
K352	Adults	2018-05-15	22	18.3571428571429
K352	Adults	2018-05-16	20	19.2857142857143
K352	Adults	2018-05-17	17	18.9285714285714
K352	Adults	2018-05-18	24	17.8571428571429
K352	Adults	2018-05-19	18	17.7142857142857
K352	Adults	2018-05-20	14	17.2142857142857
K352	Adults	2018-05-21	18	17
K352	Adults	2018-05-22	21	16.4285714285714
K352	Adults	2018-05-23	23	16.3571428571429
K352	Adults	2018-05-24	16	16
K352	Adults	2018-05-25	9	15.3571428571429
K352	Adults	2018-05-26	12	16
K352	Adults	2018-05-27	10	16.5
K352	Adults	2018-05-28	14	16.7142857142857
K352	Adults	2018-05-29	14	17
K352	Adults	2018-05-30	19	16.2857142857143
K352	Adults	2018-05-31	12	17
K352	Adults	2018-06-01	15	17.8571428571429
K352	Adults	2018-06-02	27	18.5714285714286
K352	Adults	2018-06-03	21	19.5
K352	Adults	2018-06-04	21	20.2142857142857
K352	Adults	2018-06-05	25	20.6428571428571
K352	Adults	2018-06-06	13	20.6428571428571
K352	Adults	2018-06-07	26	21.3571428571429
K352	Adults	2018-06-08	21	21.9285714285714
K352	Adults	2018-06-09	22	21.3571428571429
K352	Adults	2018-06-10	23	21.5
K352	Adults	2018-06-11	24	20.9285714285714
K352	Adults	2018-06-12	20	20.2142857142857
K352	Adults	2018-06-13	19	20.3571428571429
K352	Adults	2018-06-14	22	19.6428571428571
K352	Adults	2018-06-15	23	19.0714285714286
K352	Adults	2018-06-16	19	18.8571428571429
K352	Adults	2018-06-17	23	18.8571428571429
K352	Adults	2018-06-18	13	18
K352	Adults	2018-06-19	15	18.0714285714286
K352	Adults	2018-06-20	15	17.6428571428571
K352	Adults	2018-06-21	16	17.5
K352	Adults	2018-06-22	13	17.7142857142857
K352	Adults	2018-06-23	19	17.3571428571429
K352	Adults	2018-06-24	23	17.1428571428571
K352	Adults	2018-06-25	12	17.2857142857143
K352	Adults	2018-06-26	21	17.1428571428571
K352	Adults	2018-06-27	13	17.0714285714286
K352	Adults	2018-06-28	20	17.0714285714286
K352	Adults	2018-06-29	26	17.0714285714286
K352	Adults	2018-06-30	14	16.8571428571429
K352	Adults	2019-03-01	20	16.2142857142857
K352	Adults	2019-03-02	15	16
K352	Adults	2019-03-03	13	15.4285714285714
K352	Adults	2019-03-04	14	15.5
K352	Adults	2019-03-05	16	15.4285714285714
K352	Adults	2019-03-06	13	15
K352	Adults	2019-03-07	16	15.1428571428571
K352	Adults	2019-03-08	14	14.7857142857143
K352	Adults	2019-03-09	9	15.1428571428571
K352	Adults	2019-03-10	13	15.6428571428571
K352	Adults	2019-03-11	14	15.8571428571429
K352	Adults	2019-03-12	19	16.0714285714286
K352	Adults	2019-03-13	20	16.2142857142857
K352	Adults	2019-03-14	16	16.5
K352	Adults	2019-03-15	15	16.5714285714286
K352	Adults	2019-03-16	20	16.9285714285714
K352	Adults	2019-03-17	20	16.7857142857143
K352	Adults	2019-03-18	17	16.5
K352	Adults	2019-03-19	19	16.2857142857143
K352	Adults	2019-03-20	15	15.7857142857143
K352	Adults	2019-03-21	20	15.3571428571429
K352	Adults	2019-03-22	15	15.4285714285714
K352	Adults	2019-03-23	14	14.9285714285714
K352	Adults	2019-03-24	11	14.6428571428571
K352	Adults	2019-03-25	10	14.6428571428571
K352	Adults	2019-03-26	16	14.2142857142857
K352	Adults	2019-03-27	13	13.9285714285714
K352	Adults	2019-03-28	10	13.7142857142857
K352	Adults	2019-03-29	16	13.6428571428571
K352	Adults	2019-03-30	13	13.9285714285714
K352	Adults	2019-03-31	16	14
K352	Adults	2019-04-01	17	14.2142857142857
K352	Adults	2019-04-02	13	13.5
K352	Adults	2019-04-03	11	13.7857142857143
K352	Adults	2019-04-04	17	14.2142857142857
K352	Adults	2019-04-05	14	13.7142857142857
K352	Adults	2019-04-06	18	13.5714285714286
K352	Adults	2019-04-07	12	13.7142857142857
K352	Adults	2019-04-08	13	13.9285714285714
K352	Adults	2019-04-09	6	14
K352	Adults	2019-04-10	17	14.1428571428571
K352	Adults	2019-04-11	16	13.7142857142857
K352	Adults	2019-04-12	9	13.7142857142857
K352	Adults	2019-04-13	11	13.8571428571429
K352	Adults	2019-04-14	18	14.2857142857143
K352	Adults	2019-04-15	20	14.4285714285714
K352	Adults	2019-04-16	14	15.5
K352	Adults	2019-04-17	13	15.7142857142857
K352	Adults	2019-04-18	11	15.3571428571429
K352	Adults	2019-04-19	14	15.6428571428571
K352	Adults	2019-04-20	20	15.7857142857143
K352	Adults	2019-04-21	18	15.4285714285714
K352	Adults	2019-04-22	15	15.2857142857143
K352	Adults	2019-04-23	21	15.2142857142857
K352	Adults	2019-04-24	20	15.3571428571429
K352	Adults	2019-04-25	11	16.1428571428571
K352	Adults	2019-04-26	13	16.2142857142857
K352	Adults	2019-04-27	13	15.7857142857143
K352	Adults	2019-04-28	13	15.2857142857143
K352	Adults	2019-04-29	18	15.4285714285714
K352	Adults	2019-04-30	13	15
K352	Adults	2019-05-01	15	15.0714285714286
K352	Adults	2019-05-02	22	15
K352	Adults	2019-05-03	15	15.2857142857143
K352	Adults	2019-05-04	14	15.3571428571429
K352	Adults	2019-05-05	11	15.1428571428571
K352	Adults	2019-05-06	17	14.6428571428571
K352	Adults	2019-05-07	15	15.2857142857143
K352	Adults	2019-05-08	21	14.7142857142857
K352	Adults	2019-05-09	10	14.2857142857143
K352	Adults	2019-05-10	17	13.8571428571429
K352	Adults	2019-05-11	14	13.2142857142857
K352	Adults	2019-05-12	10	13.3571428571429
K352	Adults	2019-05-13	11	13.3571428571429
K352	Adults	2019-05-14	22	13.9285714285714
K352	Adults	2019-05-15	7	13.3571428571429
K352	Adults	2019-05-16	16	13.5
K352	Adults	2019-05-17	9	13.7142857142857
K352	Adults	2019-05-18	5	13.9285714285714
K352	Adults	2019-05-19	13	14.0714285714286
K352	Adults	2019-05-20	17	14.1428571428571
K352	Adults	2019-05-21	23	13.8571428571429
K352	Adults	2019-05-22	13	14.3571428571429
K352	Adults	2019-05-23	12	13.7142857142857
K352	Adults	2019-05-24	20	13.9285714285714
K352	Adults	2019-05-25	17	14.5714285714286
K352	Adults	2019-05-26	12	14.6428571428571
K352	Adults	2019-05-27	12	14.0714285714286
K352	Adults	2019-05-28	18	13.5
K352	Adults	2019-05-29	14	13.4285714285714
K352	Adults	2019-05-30	7	13.7857142857143
K352	Adults	2019-05-31	12	13
K352	Adults	2019-06-01	14	12.5
K352	Adults	2019-06-02	14	12.3571428571429
K352	Adults	2019-06-03	9	12
K352	Adults	2019-06-04	15	11.2857142857143
K352	Adults	2019-06-05	12	11.2142857142857
K352	Adults	2019-06-06	17	11.4285714285714
K352	Adults	2019-06-07	9	12.1428571428571
K352	Adults	2019-06-08	10	11.7857142857143
K352	Adults	2019-06-09	10	11.4285714285714
K352	Adults	2019-06-10	7	11.5
K352	Adults	2019-06-11	8	11.2857142857143
K352	Adults	2019-06-12	13	11.5
K352	Adults	2019-06-13	10	11.2857142857143
K352	Adults	2019-06-14	22	11.2857142857143
K352	Adults	2019-06-15	9	11.7142857142857
K352	Adults	2019-06-16	9	11.8571428571429
K352	Adults	2019-06-17	10	12.7142857142857
K352	Adults	2019-06-18	12	13.3571428571429
K352	Adults	2019-06-19	15	13.2857142857143
K352	Adults	2019-06-20	14	13.2857142857143
K352	Adults	2019-06-21	9	12.5714285714286
K352	Adults	2019-06-22	16	13.4285714285714
K352	Adults	2019-06-23	12	13.5
K352	Adults	2019-06-24	19	13.7857142857143
K352	Adults	2019-06-25	17	13.9285714285714
K352	Adults	2019-06-26	12	13.7142857142857
K352	Adults	2019-06-27	10	13.5
K352	Adults	2019-06-28	12	13.9285714285714
K352	Adults	2019-06-29	21	14.5714285714286
K352	Adults	2019-06-30	10	14.8571428571429
K352	Adults	2020-03-01	14	14.5714285714286
K352	Adults	2020-03-02	14	14.1428571428571
K352	Adults	2020-03-03	12	14.6428571428571
K352	Adults	2020-03-04	11	14.9285714285714
K352	Adults	2020-03-05	15	15.2142857142857
K352	Adults	2020-03-06	25	15.2857142857143
K352	Adults	2020-03-07	16	15.2857142857143
K352	Adults	2020-03-08	15	15.5
K352	Adults	2020-03-09	11	15.3571428571429
K352	Adults	2020-03-10	19	15
K352	Adults	2020-03-11	14	15.0714285714286
K352	Adults	2020-03-12	16	14.7857142857143
K352	Adults	2020-03-13	22	13.9285714285714
K352	Adults	2020-03-14	10	14
K352	Adults	2020-03-15	17	13.4285714285714
K352	Adults	2020-03-16	12	13.9285714285714
K352	Adults	2020-03-17	7	13.5714285714286
K352	Adults	2020-03-18	12	13.1428571428571
K352	Adults	2020-03-19	11	13
K352	Adults	2020-03-20	13	12.2142857142857
K352	Adults	2020-03-21	17	12.4285714285714
K352	Adults	2020-03-22	7	11.9285714285714
K352	Adults	2020-03-23	18	12.0714285714286
K352	Adults	2020-03-24	14	12.2857142857143
K352	Adults	2020-03-25	8	12
K352	Adults	2020-03-26	14	12.2857142857143
K352	Adults	2020-03-27	11	12.3571428571429
K352	Adults	2020-03-28	13	12.3571428571429
K352	Adults	2020-03-29	10	12.6428571428571
K352	Adults	2020-03-30	14	12.0714285714286
K352	Adults	2020-03-31	10	11.9285714285714
K352	Adults	2020-04-01	8	12.3571428571429
K352	Adults	2020-04-02	15	11.7857142857143
K352	Adults	2020-04-03	14	12
K352	Adults	2020-04-04	17	12
K352	Adults	2020-04-05	11	11.9285714285714
K352	Adults	2020-04-06	10	11.7857142857143
K352	Adults	2020-04-07	12	12.1428571428571
K352	Adults	2020-04-08	14	12.2857142857143
K352	Adults	2020-04-09	6	12.0714285714286
K352	Adults	2020-04-10	14	12.2142857142857
K352	Adults	2020-04-11	13	11.8571428571429
K352	Adults	2020-04-12	9	11.4285714285714
K352	Adults	2020-04-13	12	11.5
K352	Adults	2020-04-14	15	11.5
K352	Adults	2020-04-15	10	11.1428571428571
K352	Adults	2020-04-16	12	11.2142857142857
K352	Adults	2020-04-17	16	11.4285714285714
K352	Adults	2020-04-18	12	11.5714285714286
K352	Adults	2020-04-19	5	11.5
K352	Adults	2020-04-20	11	11.2857142857143
K352	Adults	2020-04-21	12	11.3571428571429
K352	Adults	2020-04-22	9	11.1428571428571
K352	Adults	2020-04-23	7	11.5714285714286
K352	Adults	2020-04-24	17	11.0714285714286
K352	Adults	2020-04-25	15	11.4285714285714
K352	Adults	2020-04-26	8	11.6428571428571
K352	Adults	2020-04-27	9	11.3571428571429
K352	Adults	2020-04-28	16	11.8571428571429
K352	Adults	2020-04-29	7	12.4285714285714
K352	Adults	2020-04-30	18	12.5714285714286
K352	Adults	2020-05-01	9	12.2142857142857
K352	Adults	2020-05-02	17	12.3571428571429
K352	Adults	2020-05-03	8	12.5714285714286
K352	Adults	2020-05-04	7	12.9285714285714
K352	Adults	2020-05-05	19	12.4285714285714
K352	Adults	2020-05-06	17	13
K352	Adults	2020-05-07	9	12.8571428571429
K352	Adults	2020-05-08	12	12.9285714285714
K352	Adults	2020-05-09	17	12.5
K352	Adults	2020-05-10	11	12.6428571428571
K352	Adults	2020-05-11	14	12.8571428571429
K352	Adults	2020-05-12	9	12.2857142857143
K352	Adults	2020-05-13	15	12.0714285714286
K352	Adults	2020-05-14	16	12.5714285714286
K352	Adults	2020-05-15	10	12.7142857142857
K352	Adults	2020-05-16	11	12.0714285714286
K352	Adults	2020-05-17	10	12.2857142857143
K352	Adults	2020-05-18	10	12.3571428571429
K352	Adults	2020-05-19	11	12.8571428571429
K352	Adults	2020-05-20	14	13
K352	Adults	2020-05-21	16	13.2857142857143
K352	Adults	2020-05-22	14	13.2857142857143
K352	Adults	2020-05-23	8	12.7857142857143
K352	Adults	2020-05-24	14	13.1428571428571
K352	Adults	2020-05-25	15	13.5714285714286
K352	Adults	2020-05-26	16	13.7142857142857
K352	Adults	2020-05-27	17	13.7142857142857
K352	Adults	2020-05-28	20	14.0714285714286
K352	Adults	2020-05-29	10	14.2142857142857
K352	Adults	2020-05-30	4	14.7857142857143
K352	Adults	2020-05-31	15	14.5
K352	Adults	2020-06-01	16	14.8571428571429
K352	Adults	2020-06-02	13	14.5
K352	Adults	2020-06-03	14	14.2857142857143
K352	Adults	2020-06-04	21	13.5
K352	Adults	2020-06-05	16	13.6428571428571
K352	Adults	2020-06-06	16	14.7857142857143
K352	Adults	2020-06-07	10	14.6428571428571
K352	Adults	2020-06-08	20	14.2857142857143
K352	Adults	2020-06-09	11	13.9285714285714
K352	Adults	2020-06-10	14	13.8571428571429
K352	Adults	2020-06-11	9	13.0714285714286
K352	Adults	2020-06-12	12	13.2142857142857
K352	Adults	2020-06-13	20	12.9285714285714
K352	Adults	2020-06-14	13	13.1428571428571
K352	Adults	2020-06-15	11	13.0714285714286
K352	Adults	2020-06-16	8	12.8571428571429
K352	Adults	2020-06-17	13	12.7142857142857
K352	Adults	2020-06-18	10	13.1428571428571
K352	Adults	2020-06-19	18	13
K352	Adults	2020-06-20	12	12.2857142857143
K352	Adults	2020-06-21	13	12.2142857142857
K352	Adults	2020-06-22	19	12.7142857142857
K352	Adults	2020-06-23	8	13.0714285714286
K352	Adults	2020-06-24	12	12.7857142857143
K352	Adults	2020-06-25	15	12.4285714285714
K352	Adults	2020-06-26	10	11.8571428571429
K352	Adults	2020-06-27	10	12.0714285714286
K352	Adults	2020-06-28	12	12.3571428571429
K352	Adults	2020-06-29	18	11.7142857142857
K352	Adults	2020-06-30	13	12.2857142857143
K352	Adults	2021-03-01	9	12.7857142857143
K352	Adults	2021-03-02	5	12.2142857142857
K352	Adults	2021-03-03	10	12.7142857142857
K352	Adults	2021-03-04	15	12.7857142857143
K352	Adults	2021-03-05	17	13.0714285714286
K352	Adults	2021-03-06	10	12.5714285714286
K352	Adults	2021-03-07	16	12.2142857142857
K352	Adults	2021-03-08	19	12.7142857142857
K352	Adults	2021-03-09	7	12.8571428571429
K352	Adults	2021-03-10	17	13.1428571428571
K352	Adults	2021-03-11	11	13.0714285714286
K352	Adults	2021-03-12	16	13
K352	Adults	2021-03-13	11	13.7857142857143
K352	Adults	2021-03-14	8	13.1428571428571
K352	Adults	2021-03-15	16	12.8571428571429
K352	Adults	2021-03-16	7	13.6428571428571
K352	Adults	2021-03-17	14	13.2142857142857
K352	Adults	2021-03-18	14	13
K352	Adults	2021-03-19	16	12.7857142857143
K352	Adults	2021-03-20	21	13.5
K352	Adults	2021-03-21	7	13.6428571428571
K352	Adults	2021-03-22	15	13.8571428571429
K352	Adults	2021-03-23	18	14.4285714285714
K352	Adults	2021-03-24	11	14.0714285714286
K352	Adults	2021-03-25	8	14.1428571428571
K352	Adults	2021-03-26	13	14.2857142857143
K352	Adults	2021-03-27	21	13.7142857142857
K352	Adults	2021-03-28	10	13.7857142857143
K352	Adults	2021-03-29	19	13.7857142857143
K352	Adults	2021-03-30	15	13
K352	Adults	2021-03-31	9	13.2857142857143
K352	Adults	2021-04-01	15	13.7857142857143
K352	Adults	2021-04-02	18	13.5
K352	Adults	2021-04-03	13	12.9285714285714
K352	Adults	2021-04-04	8	12.8571428571429
K352	Adults	2021-04-05	15	13
K352	Adults	2021-04-06	7	12.7857142857143
K352	Adults	2021-04-07	15	12.9285714285714
K352	Adults	2021-04-08	15	12.7857142857143
K352	Adults	2021-04-09	9	12.2142857142857
K352	Adults	2021-04-10	13	11.8571428571429
K352	Adults	2021-04-11	9	11.8571428571429
K352	Adults	2021-04-12	21	11.7857142857143
K352	Adults	2021-04-13	12	12.4285714285714
K352	Adults	2021-04-14	11	12.0714285714286
K352	Adults	2021-04-15	13	12.4285714285714
K352	Adults	2021-04-16	10	12.5
K352	Adults	2021-04-17	8	12.5
K352	Adults	2021-04-18	8	12.7142857142857
K352	Adults	2021-04-19	14	12.5
K352	Adults	2021-04-20	16	12.6428571428571
K352	Adults	2021-04-21	10	12.5
K352	Adults	2021-04-22	20	12.3571428571429
K352	Adults	2021-04-23	10	12.2857142857143
K352	Adults	2021-04-24	13	12.6428571428571
K352	Adults	2021-04-25	12	12.5714285714286
K352	Adults	2021-04-26	18	12.2142857142857
K352	Adults	2021-04-27	14	11.5714285714286
K352	Adults	2021-04-28	9	11.4285714285714
K352	Adults	2021-04-29	11	10.7142857142857
K352	Adults	2021-04-30	9	11
K352	Adults	2021-05-01	13	11.2857142857143
K352	Adults	2021-05-02	7	11.4285714285714
K352	Adults	2021-05-03	9	10.7142857142857
K352	Adults	2021-05-04	7	10.7142857142857
K352	Adults	2021-05-05	8	11.0714285714286
K352	Adults	2021-05-06	10	11.0714285714286
K352	Adults	2021-05-07	14	11.4285714285714
K352	Adults	2021-05-08	17	11.1428571428571
K352	Adults	2021-05-09	14	12.0714285714286
K352	Adults	2021-05-10	8	12.1428571428571
K352	Adults	2021-05-11	14	12.0714285714286
K352	Adults	2021-05-12	14	12.5714285714286
K352	Adults	2021-05-13	11	12.7142857142857
K352	Adults	2021-05-14	14	12.7857142857143
K352	Adults	2021-05-15	9	12.0714285714286
K352	Adults	2021-05-16	20	11.8571428571429
K352	Adults	2021-05-17	10	12
K352	Adults	2021-05-18	6	11.9285714285714
K352	Adults	2021-05-19	15	11.7857142857143
K352	Adults	2021-05-20	12	12.0714285714286
K352	Adults	2021-05-21	15	11.6428571428571
K352	Adults	2021-05-22	7	11.5
K352	Adults	2021-05-23	11	10.4285714285714
K352	Adults	2021-05-24	10	10.2142857142857
K352	Adults	2021-05-25	13	10.7857142857143
K352	Adults	2021-05-26	12	10.6428571428571
K352	Adults	2021-05-27	15	10.7857142857143
K352	Adults	2021-05-28	8	10.6428571428571
K352	Adults	2021-05-29	7	10.7142857142857
K352	Adults	2021-05-30	5	10.9285714285714
K352	Adults	2021-05-31	7	10.9285714285714
K352	Adults	2021-06-01	14	10.9285714285714
K352	Adults	2021-06-02	13	11.2142857142857
K352	Adults	2021-06-03	14	10.5714285714286
K352	Adults	2021-06-04	13	10.8571428571429
K352	Adults	2021-06-05	8	11
K352	Adults	2021-06-06	14	11.5714285714286
K352	Adults	2021-06-07	10	11.7857142857143
K352	Adults	2021-06-08	13	11.6428571428571
K352	Adults	2021-06-09	16	11.1428571428571
K352	Adults	2021-06-10	6	11.3571428571429
K352	Adults	2021-06-11	12	11
K352	Adults	2021-06-12	9	10.7857142857143
K352	Adults	2021-06-13	13	10.6428571428571
K352	Adults	2021-06-14	10	10.6428571428571
K352	Adults	2021-06-15	12	10.2142857142857
K352	Adults	2021-06-16	6	9.85714285714286
K352	Adults	2021-06-17	17	10.4285714285714
K352	Adults	2021-06-18	8	10.5
K352	Adults	2021-06-19	5	10.2857142857143
K352	Adults	2021-06-20	12	10
K352	Adults	2021-06-21	10	10.1428571428571
K352	Adults	2021-06-22	7	9.71428571428571
K352	Adults	2021-06-23	11	10.0714285714286
K352	Adults	2021-06-24	14	NA
K352	Adults	2021-06-25	13	NA
K352	Adults	2021-06-26	6	NA
K352	Adults	2021-06-27	9	NA
K352	Adults	2021-06-28	12	NA
K352	Adults	2021-06-29	6	NA
K352	Adults	2021-06-30	11	NA
K352	Children	2016-03-01	5	NA
K352	Children	2016-03-02	8	NA
K352	Children	2016-03-03	5	NA
K352	Children	2016-03-04	2	NA
K352	Children	2016-03-05	3	NA
K352	Children	2016-03-06	11	NA
K352	Children	2016-03-07	12	6.28571428571429
K352	Children	2016-03-08	4	6.35714285714286
K352	Children	2016-03-09	8	6.57142857142857
K352	Children	2016-03-10	5	6.35714285714286
K352	Children	2016-03-11	6	6.71428571428571
K352	Children	2016-03-12	4	6.92857142857143
K352	Children	2016-03-13	8	6.42857142857143
K352	Children	2016-03-14	7	6.21428571428571
K352	Children	2016-03-15	6	6.28571428571429
K352	Children	2016-03-16	11	6.21428571428571
K352	Children	2016-03-17	2	6.35714285714286
K352	Children	2016-03-18	7	6.28571428571429
K352	Children	2016-03-19	6	6.28571428571429
K352	Children	2016-03-20	4	6.35714285714286
K352	Children	2016-03-21	9	6.85714285714286
K352	Children	2016-03-22	5	6.85714285714286
K352	Children	2016-03-23	7	6.42857142857143
K352	Children	2016-03-24	7	6.78571428571429
K352	Children	2016-03-25	5	7
K352	Children	2016-03-26	4	7.14285714285714
K352	Children	2016-03-27	9	7.28571428571429
K352	Children	2016-03-28	14	7.21428571428571
K352	Children	2016-03-29	6	7.14285714285714
K352	Children	2016-03-30	5	7.35714285714286
K352	Children	2016-03-31	7	7.5
K352	Children	2016-04-01	10	7.64285714285714
K352	Children	2016-04-02	8	7.78571428571429
K352	Children	2016-04-03	6	7.71428571428571
K352	Children	2016-04-04	8	7.14285714285714
K352	Children	2016-04-05	4	7.57142857142857
K352	Children	2016-04-06	10	7.42857142857143
K352	Children	2016-04-07	9	7.57142857142857
K352	Children	2016-04-08	7	7.5
K352	Children	2016-04-09	6	7.64285714285714
K352	Children	2016-04-10	8	7.57142857142857
K352	Children	2016-04-11	6	7.5
K352	Children	2016-04-12	12	7.85714285714286
K352	Children	2016-04-13	3	7.57142857142857
K352	Children	2016-04-14	9	7.14285714285714
K352	Children	2016-04-15	9	7.14285714285714
K352	Children	2016-04-16	10	7
K352	Children	2016-04-17	5	6.92857142857143
K352	Children	2016-04-18	7	7.07142857142857
K352	Children	2016-04-19	9	6.85714285714286
K352	Children	2016-04-20	6	7
K352	Children	2016-04-21	3	6.71428571428571
K352	Children	2016-04-22	7	6.57142857142857
K352	Children	2016-04-23	4	6.42857142857143
K352	Children	2016-04-24	7	6.42857142857143
K352	Children	2016-04-25	8	6.57142857142857
K352	Children	2016-04-26	9	6.42857142857143
K352	Children	2016-04-27	5	6.85714285714286
K352	Children	2016-04-28	5	7.14285714285714
K352	Children	2016-04-29	7	7.57142857142857
K352	Children	2016-04-30	8	7.5
K352	Children	2016-05-01	5	7.35714285714286
K352	Children	2016-05-02	9	7
K352	Children	2016-05-03	7	6.92857142857143
K352	Children	2016-05-04	12	7.92857142857143
K352	Children	2016-05-05	7	8.21428571428571
K352	Children	2016-05-06	13	8.42857142857143
K352	Children	2016-05-07	3	8.28571428571429
K352	Children	2016-05-08	5	8.57142857142857
K352	Children	2016-05-09	3	8.35714285714286
K352	Children	2016-05-10	8	8.64285714285714
K352	Children	2016-05-11	19	8.42857142857143
K352	Children	2016-05-12	9	8.42857142857143
K352	Children	2016-05-13	10	8.35714285714286
K352	Children	2016-05-14	6	9.07142857142857
K352	Children	2016-05-15	9	9
K352	Children	2016-05-16	6	9.21428571428571
K352	Children	2016-05-17	11	8.92857142857143
K352	Children	2016-05-18	9	8
K352	Children	2016-05-19	7	7.5
K352	Children	2016-05-20	12	7.28571428571429
K352	Children	2016-05-21	13	7
K352	Children	2016-05-22	4	6.92857142857143
K352	Children	2016-05-23	6	7.14285714285714
K352	Children	2016-05-24	4	6.92857142857143
K352	Children	2016-05-25	6	6.92857142857143
K352	Children	2016-05-26	2	6.71428571428571
K352	Children	2016-05-27	7	6
K352	Children	2016-05-28	2	5.78571428571429
K352	Children	2016-05-29	8	6
K352	Children	2016-05-30	9	6
K352	Children	2016-05-31	8	6.57142857142857
K352	Children	2016-06-01	9	6.85714285714286
K352	Children	2016-06-02	4	7.42857142857143
K352	Children	2016-06-03	2	7.35714285714286
K352	Children	2016-06-04	10	7.85714285714286
K352	Children	2016-06-05	7	7.64285714285714
K352	Children	2016-06-06	6	7.71428571428571
K352	Children	2016-06-07	12	7.71428571428571
K352	Children	2016-06-08	10	7.5
K352	Children	2016-06-09	10	7.85714285714286
K352	Children	2016-06-10	6	7.92857142857143
K352	Children	2016-06-11	9	7.57142857142857
K352	Children	2016-06-12	5	7.21428571428571
K352	Children	2016-06-13	10	7.42857142857143
K352	Children	2016-06-14	8	7.14285714285714
K352	Children	2016-06-15	6	6.92857142857143
K352	Children	2016-06-16	9	6.64285714285714
K352	Children	2016-06-17	3	6.85714285714286
K352	Children	2016-06-18	5	6.28571428571429
K352	Children	2016-06-19	2	6.21428571428571
K352	Children	2016-06-20	9	5.92857142857143
K352	Children	2016-06-21	8	5.71428571428571
K352	Children	2016-06-22	7	5.71428571428571
K352	Children	2016-06-23	6	5.71428571428571
K352	Children	2016-06-24	9	6
K352	Children	2016-06-25	1	6.14285714285714
K352	Children	2016-06-26	4	6.21428571428571
K352	Children	2016-06-27	6	6
K352	Children	2016-06-28	5	5.85714285714286
K352	Children	2016-06-29	6	5.85714285714286
K352	Children	2016-06-30	9	5.64285714285714
K352	Children	2017-03-01	7	5.5
K352	Children	2017-03-02	7	6.07142857142857
K352	Children	2017-03-03	3	6.42857142857143
K352	Children	2017-03-04	6	6.28571428571429
K352	Children	2017-03-05	6	6.35714285714286
K352	Children	2017-03-06	7	6.5
K352	Children	2017-03-07	3	6.28571428571429
K352	Children	2017-03-08	7	6.14285714285714
K352	Children	2017-03-09	9	6
K352	Children	2017-03-10	9	6.21428571428571
K352	Children	2017-03-11	4	6.5
K352	Children	2017-03-12	6	6.35714285714286
K352	Children	2017-03-13	8	6.5
K352	Children	2017-03-14	6	7.07142857142857
K352	Children	2017-03-15	5	7.14285714285714
K352	Children	2017-03-16	5	6.92857142857143
K352	Children	2017-03-17	6	6.85714285714286
K352	Children	2017-03-18	10	6.85714285714286
K352	Children	2017-03-19	4	6.85714285714286
K352	Children	2017-03-20	9	6.92857142857143
K352	Children	2017-03-21	11	7.07142857142857
K352	Children	2017-03-22	8	7.07142857142857
K352	Children	2017-03-23	6	7.07142857142857
K352	Children	2017-03-24	8	7
K352	Children	2017-03-25	4	6.92857142857143
K352	Children	2017-03-26	6	7.21428571428571
K352	Children	2017-03-27	9	6.92857142857143
K352	Children	2017-03-28	8	6.64285714285714
K352	Children	2017-03-29	5	6.57142857142857
K352	Children	2017-03-30	5	6.5
K352	Children	2017-03-31	5	6.5
K352	Children	2017-04-01	9	6.78571428571429
K352	Children	2017-04-02	8	6.64285714285714
K352	Children	2017-04-03	5	6.92857142857143
K352	Children	2017-04-04	7	7
K352	Children	2017-04-05	7	7.14285714285714
K352	Children	2017-04-06	5	6.92857142857143
K352	Children	2017-04-07	8	7.28571428571429
K352	Children	2017-04-08	8	7.42857142857143
K352	Children	2017-04-09	4	7.28571428571429
K352	Children	2017-04-10	13	7.5
K352	Children	2017-04-11	9	7.92857142857143
K352	Children	2017-04-12	7	8.14285714285714
K352	Children	2017-04-13	2	8.07142857142857
K352	Children	2017-04-14	10	8.07142857142857
K352	Children	2017-04-15	11	7.64285714285714
K352	Children	2017-04-16	6	7.78571428571429
K352	Children	2017-04-17	8	7.5
K352	Children	2017-04-18	13	7.64285714285714
K352	Children	2017-04-19	10	7.85714285714286
K352	Children	2017-04-20	4	8.14285714285714
K352	Children	2017-04-21	8	7.64285714285714
K352	Children	2017-04-22	2	7.28571428571429
K352	Children	2017-04-23	6	7.28571428571429
K352	Children	2017-04-24	9	7.07142857142857
K352	Children	2017-04-25	11	6.78571428571429
K352	Children	2017-04-26	10	6.71428571428571
K352	Children	2017-04-27	6	6.78571428571429
K352	Children	2017-04-28	3	6.5
K352	Children	2017-04-29	6	7
K352	Children	2017-04-30	6	7
K352	Children	2017-05-01	5	7
K352	Children	2017-05-02	9	6.71428571428571
K352	Children	2017-05-03	9	6.35714285714286
K352	Children	2017-05-04	5	6.28571428571429
K352	Children	2017-05-05	4	6.42857142857143
K352	Children	2017-05-06	9	6.28571428571429
K352	Children	2017-05-07	6	6.35714285714286
K352	Children	2017-05-08	9	6.42857142857143
K352	Children	2017-05-09	7	6.57142857142857
K352	Children	2017-05-10	5	6.71428571428571
K352	Children	2017-05-11	5	6.85714285714286
K352	Children	2017-05-12	5	7
K352	Children	2017-05-13	4	6.71428571428571
K352	Children	2017-05-14	7	6.64285714285714
K352	Children	2017-05-15	6	6.14285714285714
K352	Children	2017-05-16	11	6
K352	Children	2017-05-17	11	6.21428571428571
K352	Children	2017-05-18	7	6.42857142857143
K352	Children	2017-05-19	6	6.64285714285714
K352	Children	2017-05-20	5	7.07142857142857
K352	Children	2017-05-21	5	7
K352	Children	2017-05-22	2	7.5
K352	Children	2017-05-23	5	7
K352	Children	2017-05-24	8	6.64285714285714
K352	Children	2017-05-25	8	6.57142857142857
K352	Children	2017-05-26	8	6.28571428571429
K352	Children	2017-05-27	10	6.42857142857143
K352	Children	2017-05-28	6	6.57142857142857
K352	Children	2017-05-29	13	7.71428571428571
K352	Children	2017-05-30	4	8
K352	Children	2017-05-31	6	7.78571428571429
K352	Children	2017-06-01	6	7.5
K352	Children	2017-06-02	2	7.42857142857143
K352	Children	2017-06-03	7	7.07142857142857
K352	Children	2017-06-04	7	7.28571428571429
K352	Children	2017-06-05	18	7.07142857142857
K352	Children	2017-06-06	9	7.28571428571429
K352	Children	2017-06-07	5	7.21428571428571
K352	Children	2017-06-08	4	7.14285714285714
K352	Children	2017-06-09	7	7.42857142857143
K352	Children	2017-06-10	5	7.57142857142857
K352	Children	2017-06-11	9	7.78571428571429
K352	Children	2017-06-12	10	7.07142857142857
K352	Children	2017-06-13	7	6.71428571428571
K352	Children	2017-06-14	5	6.64285714285714
K352	Children	2017-06-15	5	7.14285714285714
K352	Children	2017-06-16	6	7.28571428571429
K352	Children	2017-06-17	9	7.21428571428571
K352	Children	2017-06-18	10	6.78571428571429
K352	Children	2017-06-19	8	6.92857142857143
K352	Children	2017-06-20	4	7
K352	Children	2017-06-21	4	7.21428571428571
K352	Children	2017-06-22	11	7.28571428571429
K352	Children	2017-06-23	9	7.57142857142857
K352	Children	2017-06-24	4	7.5
K352	Children	2017-06-25	3	7.28571428571429
K352	Children	2017-06-26	12	7.28571428571429
K352	Children	2017-06-27	8	7.14285714285714
K352	Children	2017-06-28	8	7.07142857142857
K352	Children	2017-06-29	6	6.64285714285714
K352	Children	2017-06-30	10	6.35714285714286
K352	Children	2018-03-01	8	6.85714285714286
K352	Children	2018-03-02	7	7
K352	Children	2018-03-03	8	6.85714285714286
K352	Children	2018-03-04	2	6.71428571428571
K352	Children	2018-03-05	3	6.64285714285714
K352	Children	2018-03-06	5	6.71428571428571
K352	Children	2018-03-07	5	6.28571428571429
K352	Children	2018-03-08	11	6.5
K352	Children	2018-03-09	5	6.42857142857143
K352	Children	2018-03-10	10	6.07142857142857
K352	Children	2018-03-11	6	6.28571428571429
K352	Children	2018-03-12	7	6.71428571428571
K352	Children	2018-03-13	7	6.71428571428571
K352	Children	2018-03-14	4	6.57142857142857
K352	Children	2018-03-15	11	6.28571428571429
K352	Children	2018-03-16	6	6.14285714285714
K352	Children	2018-03-17	3	6
K352	Children	2018-03-18	5	6.21428571428571
K352	Children	2018-03-19	9	6.14285714285714
K352	Children	2018-03-20	5	5.71428571428571
K352	Children	2018-03-21	3	5.64285714285714
K352	Children	2018-03-22	7	5.07142857142857
K352	Children	2018-03-23	3	5.07142857142857
K352	Children	2018-03-24	8	5.14285714285714
K352	Children	2018-03-25	9	5.35714285714286
K352	Children	2018-03-26	6	5.35714285714286
K352	Children	2018-03-27	1	5.28571428571429
K352	Children	2018-03-28	3	5.35714285714286
K352	Children	2018-03-29	3	5.14285714285714
K352	Children	2018-03-30	6	5.42857142857143
K352	Children	2018-03-31	4	5.42857142857143
K352	Children	2018-04-01	8	5.35714285714286
K352	Children	2018-04-02	9	5.21428571428571
K352	Children	2018-04-03	4	5.85714285714286
K352	Children	2018-04-04	4	5.78571428571429
K352	Children	2018-04-05	4	6.07142857142857
K352	Children	2018-04-06	7	5.85714285714286
K352	Children	2018-04-07	8	5.78571428571429
K352	Children	2018-04-08	8	5.78571428571429
K352	Children	2018-04-09	4	5.71428571428571
K352	Children	2018-04-10	10	5.92857142857143
K352	Children	2018-04-11	2	5.85714285714286
K352	Children	2018-04-12	7	6.14285714285714
K352	Children	2018-04-13	3	6.07142857142857
K352	Children	2018-04-14	3	6.07142857142857
K352	Children	2018-04-15	8	6.28571428571429
K352	Children	2018-04-16	8	6.5
K352	Children	2018-04-17	7	6.57142857142857
K352	Children	2018-04-18	3	7
K352	Children	2018-04-19	8	6.78571428571429
K352	Children	2018-04-20	6	7.21428571428571
K352	Children	2018-04-21	8	7.64285714285714
K352	Children	2018-04-22	11	7.71428571428571
K352	Children	2018-04-23	7	7.5
K352	Children	2018-04-24	11	7.64285714285714
K352	Children	2018-04-25	8	8.21428571428571
K352	Children	2018-04-26	4	8.14285714285714
K352	Children	2018-04-27	9	8.42857142857143
K352	Children	2018-04-28	9	8.14285714285714
K352	Children	2018-04-29	9	8.07142857142857
K352	Children	2018-04-30	5	8.21428571428571
K352	Children	2018-05-01	9	8
K352	Children	2018-05-02	11	7.85714285714286
K352	Children	2018-05-03	7	8
K352	Children	2018-05-04	10	7.92857142857143
K352	Children	2018-05-05	4	7.71428571428571
K352	Children	2018-05-06	10	7.42857142857143
K352	Children	2018-05-07	9	7.64285714285714
K352	Children	2018-05-08	8	7.71428571428571
K352	Children	2018-05-09	6	7.64285714285714
K352	Children	2018-05-10	6	7.64285714285714
K352	Children	2018-05-11	8	7.5
K352	Children	2018-05-12	6	7.85714285714286
K352	Children	2018-05-13	5	7.92857142857143
K352	Children	2018-05-14	8	7.85714285714286
K352	Children	2018-05-15	10	7.57142857142857
K352	Children	2018-05-16	10	7.57142857142857
K352	Children	2018-05-17	7	7.71428571428571
K352	Children	2018-05-18	8	7.57142857142857
K352	Children	2018-05-19	9	7.71428571428571
K352	Children	2018-05-20	11	7.71428571428571
K352	Children	2018-05-21	8	7.57142857142857
K352	Children	2018-05-22	4	7.14285714285714
K352	Children	2018-05-23	6	7
K352	Children	2018-05-24	8	7.28571428571429
K352	Children	2018-05-25	6	7.07142857142857
K352	Children	2018-05-26	8	7.07142857142857
K352	Children	2018-05-27	5	6.78571428571429
K352	Children	2018-05-28	6	7.07142857142857
K352	Children	2018-05-29	4	7.07142857142857
K352	Children	2018-05-30	8	7.21428571428571
K352	Children	2018-05-31	11	7
K352	Children	2018-06-01	5	7
K352	Children	2018-06-02	9	7.14285714285714
K352	Children	2018-06-03	7	7.28571428571429
K352	Children	2018-06-04	12	7.5
K352	Children	2018-06-05	4	7.71428571428571
K352	Children	2018-06-06	8	7.71428571428571
K352	Children	2018-06-07	5	7.28571428571429
K352	Children	2018-06-08	6	7.5
K352	Children	2018-06-09	10	7.35714285714286
K352	Children	2018-06-10	7	7.28571428571429
K352	Children	2018-06-11	9	7.21428571428571
K352	Children	2018-06-12	7	7.57142857142857
K352	Children	2018-06-13	8	7.28571428571429
K352	Children	2018-06-14	5	7.64285714285714
K352	Children	2018-06-15	8	7.5
K352	Children	2018-06-16	7	7
K352	Children	2018-06-17	6	7.14285714285714
K352	Children	2018-06-18	11	6.92857142857143
K352	Children	2018-06-19	9	6.92857142857143
K352	Children	2018-06-20	4	6.71428571428571
K352	Children	2018-06-21	10	7
K352	Children	2018-06-22	4	6.78571428571429
K352	Children	2018-06-23	3	6.57142857142857
K352	Children	2018-06-24	9	6.57142857142857
K352	Children	2018-06-25	6	6.21428571428571
K352	Children	2018-06-26	7	6
K352	Children	2018-06-27	5	6.35714285714286
K352	Children	2018-06-28	9	5.78571428571429
K352	Children	2018-06-29	5	6.14285714285714
K352	Children	2018-06-30	4	6.35714285714286
K352	Children	2019-03-01	6	6.14285714285714
K352	Children	2019-03-02	6	6.42857142857143
K352	Children	2019-03-03	6	6.42857142857143
K352	Children	2019-03-04	9	6.71428571428571
K352	Children	2019-03-05	2	6.42857142857143
K352	Children	2019-03-06	9	6.71428571428571
K352	Children	2019-03-07	6	6.71428571428571
K352	Children	2019-03-08	6	6.42857142857143
K352	Children	2019-03-09	10	6.42857142857143
K352	Children	2019-03-10	7	6.35714285714286
K352	Children	2019-03-11	9	6
K352	Children	2019-03-12	5	6.28571428571429
K352	Children	2019-03-13	9	5.92857142857143
K352	Children	2019-03-14	4	6.07142857142857
K352	Children	2019-03-15	2	6.42857142857143
K352	Children	2019-03-16	6	6
K352	Children	2019-03-17	5	6.14285714285714
K352	Children	2019-03-18	4	6.07142857142857
K352	Children	2019-03-19	6	5.78571428571429
K352	Children	2019-03-20	4	5.57142857142857
K352	Children	2019-03-21	8	5.71428571428571
K352	Children	2019-03-22	11	6.07142857142857
K352	Children	2019-03-23	4	5.85714285714286
K352	Children	2019-03-24	9	5.85714285714286
K352	Children	2019-03-25	8	6
K352	Children	2019-03-26	1	6.14285714285714
K352	Children	2019-03-27	6	6.57142857142857
K352	Children	2019-03-28	6	6.28571428571429
K352	Children	2019-03-29	7	5.92857142857143
K352	Children	2019-03-30	3	5.85714285714286
K352	Children	2019-03-31	5	5.5
K352	Children	2019-04-01	6	5.28571428571429
K352	Children	2019-04-02	8	5.35714285714286
K352	Children	2019-04-03	10	5.64285714285714
K352	Children	2019-04-04	4	5.78571428571429
K352	Children	2019-04-05	6	6.07142857142857
K352	Children	2019-04-06	3	6.14285714285714
K352	Children	2019-04-07	4	6.07142857142857
K352	Children	2019-04-08	5	5.92857142857143
K352	Children	2019-04-09	2	5.64285714285714
K352	Children	2019-04-10	10	5.5
K352	Children	2019-04-11	8	5.71428571428571
K352	Children	2019-04-12	11	5.5
K352	Children	2019-04-13	4	5.64285714285714
K352	Children	2019-04-14	4	5.57142857142857
K352	Children	2019-04-15	4	5.78571428571429
K352	Children	2019-04-16	4	6.14285714285714
K352	Children	2019-04-17	8	6
K352	Children	2019-04-18	7	5.78571428571429
K352	Children	2019-04-19	3	5.14285714285714
K352	Children	2019-04-20	5	5.42857142857143
K352	Children	2019-04-21	3	5.42857142857143
K352	Children	2019-04-22	8	5.5
K352	Children	2019-04-23	7	5.5
K352	Children	2019-04-24	8	5.21428571428571
K352	Children	2019-04-25	5	5.28571428571429
K352	Children	2019-04-26	2	5.64285714285714
K352	Children	2019-04-27	8	5.35714285714286
K352	Children	2019-04-28	4	5.78571428571429
K352	Children	2019-04-29	5	5.57142857142857
K352	Children	2019-04-30	4	5.35714285714286
K352	Children	2019-05-01	4	5.35714285714286
K352	Children	2019-05-02	8	5.14285714285714
K352	Children	2019-05-03	8	5.57142857142857
K352	Children	2019-05-04	1	5.28571428571429
K352	Children	2019-05-05	9	5.28571428571429
K352	Children	2019-05-06	5	5.21428571428571
K352	Children	2019-05-07	4	5.14285714285714
K352	Children	2019-05-08	8	5.07142857142857
K352	Children	2019-05-09	2	4.85714285714286
K352	Children	2019-05-10	8	4.5
K352	Children	2019-05-11	4	4.57142857142857
K352	Children	2019-05-12	4	4.28571428571429
K352	Children	2019-05-13	4	4.35714285714286
K352	Children	2019-05-14	3	4.64285714285714
K352	Children	2019-05-15	3	4.64285714285714
K352	Children	2019-05-16	5	4.85714285714286
K352	Children	2019-05-17	3	4.57142857142857
K352	Children	2019-05-18	2	4.57142857142857
K352	Children	2019-05-19	5	4.5
K352	Children	2019-05-20	6	4.78571428571429
K352	Children	2019-05-21	8	5.14285714285714
K352	Children	2019-05-22	8	5.42857142857143
K352	Children	2019-05-23	5	5.35714285714286
K352	Children	2019-05-24	4	5.57142857142857
K352	Children	2019-05-25	4	6
K352	Children	2019-05-26	3	6.28571428571429
K352	Children	2019-05-27	8	6.5
K352	Children	2019-05-28	8	6.28571428571429
K352	Children	2019-05-29	7	6.07142857142857
K352	Children	2019-05-30	4	6.14285714285714
K352	Children	2019-05-31	6	6.14285714285714
K352	Children	2019-06-02	8	6.14285714285714
K352	Children	2019-06-03	9	6.35714285714286
K352	Children	2019-06-04	9	6.28571428571429
K352	Children	2019-06-05	5	6.07142857142857
K352	Children	2019-06-06	5	5.85714285714286
K352	Children	2019-06-07	6	6
K352	Children	2019-06-08	4	6
K352	Children	2019-06-09	4	5.92857142857143
K352	Children	2019-06-10	6	6.21428571428571
K352	Children	2019-06-11	7	6.07142857142857
K352	Children	2019-06-12	5	6.35714285714286
K352	Children	2019-06-13	4	6.71428571428571
K352	Children	2019-06-14	6	6.64285714285714
K352	Children	2019-06-15	6	6.57142857142857
K352	Children	2019-06-16	7	6.78571428571429
K352	Children	2019-06-17	13	6.85714285714286
K352	Children	2019-06-18	7	6.71428571428571
K352	Children	2019-06-19	9	6.78571428571429
K352	Children	2019-06-20	10	6.71428571428571
K352	Children	2019-06-21	5	6.5
K352	Children	2019-06-22	3	6.28571428571429
K352	Children	2019-06-23	7	6
K352	Children	2019-06-24	7	5.35714285714286
K352	Children	2019-06-25	5	5.64285714285714
K352	Children	2019-06-26	6	5.35714285714286
K352	Children	2019-06-27	3	4.92857142857143
K352	Children	2019-06-28	3	5
K352	Children	2019-06-29	3	5.28571428571429
K352	Children	2019-06-30	3	5.07142857142857
K352	Children	2020-03-01	4	5.14285714285714
K352	Children	2020-03-02	11	5.42857142857143
K352	Children	2020-03-03	5	5.92857142857143
K352	Children	2020-03-04	4	6.07142857142857
K352	Children	2020-03-05	6	6.42857142857143
K352	Children	2020-03-06	7	6.57142857142857
K352	Children	2020-03-07	4	6.64285714285714
K352	Children	2020-03-08	8	6.78571428571429
K352	Children	2020-03-09	9	6.64285714285714
K352	Children	2020-03-10	13	6.85714285714286
K352	Children	2020-03-11	5	7
K352	Children	2020-03-12	8	7
K352	Children	2020-03-13	5	6.64285714285714
K352	Children	2020-03-14	4	6.64285714285714
K352	Children	2020-03-15	6	6.28571428571429
K352	Children	2020-03-16	9	6.14285714285714
K352	Children	2020-03-17	8	5.64285714285714
K352	Children	2020-03-18	6	5.71428571428571
K352	Children	2020-03-19	6	5.71428571428571
K352	Children	2020-03-20	2	5.71428571428571
K352	Children	2020-03-21	4	5.71428571428571
K352	Children	2020-03-22	3	5.35714285714286
K352	Children	2020-03-23	7	5.07142857142857
K352	Children	2020-03-24	6	4.78571428571429
K352	Children	2020-03-25	6	4.78571428571429
K352	Children	2020-03-26	8	4.71428571428571
K352	Children	2020-03-27	5	4.85714285714286
K352	Children	2020-03-28	4	5
K352	Children	2020-03-29	1	5.07142857142857
K352	Children	2020-03-30	5	4.78571428571429
K352	Children	2020-03-31	4	4.71428571428571
K352	Children	2020-04-01	6	4.64285714285714
K352	Children	2020-04-02	5	4.42857142857143
K352	Children	2020-04-03	4	4.5
K352	Children	2020-04-04	6	4.42857142857143
K352	Children	2020-04-05	4	4.71428571428571
K352	Children	2020-04-06	3	4.57142857142857
K352	Children	2020-04-07	5	4.64285714285714
K352	Children	2020-04-08	5	4.57142857142857
K352	Children	2020-04-09	5	4.42857142857143
K352	Children	2020-04-10	6	4.42857142857143
K352	Children	2020-04-11	3	4.28571428571429
K352	Children	2020-04-12	5	4.42857142857143
K352	Children	2020-04-13	3	4.57142857142857
K352	Children	2020-04-14	5	4.64285714285714
K352	Children	2020-04-15	5	4.57142857142857
K352	Children	2020-04-16	3	4.78571428571429
K352	Children	2020-04-17	4	4.71428571428571
K352	Children	2020-04-18	4	4.85714285714286
K352	Children	2020-04-19	6	5
K352	Children	2020-04-20	5	4.92857142857143
K352	Children	2020-04-21	6	4.71428571428571
K352	Children	2020-04-22	4	4.57142857142857
K352	Children	2020-04-23	8	4.64285714285714
K352	Children	2020-04-24	5	4.78571428571429
K352	Children	2020-04-25	5	4.92857142857143
K352	Children	2020-04-26	7	4.71428571428571
K352	Children	2020-04-27	2	4.42857142857143
K352	Children	2020-04-28	2	4.35714285714286
K352	Children	2020-04-29	3	4.21428571428571
K352	Children	2020-04-30	4	3.78571428571429
K352	Children	2020-05-01	6	3.78571428571429
K352	Children	2020-05-02	6	3.92857142857143
K352	Children	2020-05-03	3	3.78571428571429
K352	Children	2020-05-04	1	4.14285714285714
K352	Children	2020-05-05	5	4.57142857142857
K352	Children	2020-05-06	2	4.71428571428571
K352	Children	2020-05-07	2	4.78571428571429
K352	Children	2020-05-08	5	5
K352	Children	2020-05-09	7	4.64285714285714
K352	Children	2020-05-10	5	4.78571428571429
K352	Children	2020-05-11	7	5.42857142857143
K352	Children	2020-05-12	8	5.28571428571429
K352	Children	2020-05-13	5	5.64285714285714
K352	Children	2020-05-14	5	5.85714285714286
K352	Children	2020-05-15	9	5.92857142857143
K352	Children	2020-05-16	1	5.92857142857143
K352	Children	2020-05-17	5	5.78571428571429
K352	Children	2020-05-18	10	5.57142857142857
K352	Children	2020-05-19	3	5.71428571428571
K352	Children	2020-05-20	7	5.92857142857143
K352	Children	2020-05-21	5	6
K352	Children	2020-05-22	6	5.92857142857143
K352	Children	2020-05-23	7	6
K352	Children	2020-05-24	3	5.78571428571429
K352	Children	2020-05-25	4	5.28571428571429
K352	Children	2020-05-26	10	5.42857142857143
K352	Children	2020-05-27	8	5
K352	Children	2020-05-28	6	5
K352	Children	2020-05-29	8	4.78571428571429
K352	Children	2020-05-30	2	4.78571428571429
K352	Children	2020-05-31	2	4.92857142857143
K352	Children	2020-06-01	3	4.92857142857143
K352	Children	2020-06-02	5	4.57142857142857
K352	Children	2020-06-03	1	4.14285714285714
K352	Children	2020-06-04	5	4.28571428571429
K352	Children	2020-06-05	3	4.21428571428571
K352	Children	2020-06-06	7	4.21428571428571
K352	Children	2020-06-07	5	4.42857142857143
K352	Children	2020-06-08	4	4.42857142857143
K352	Children	2020-06-09	5	4.35714285714286
K352	Children	2020-06-10	2	4.5
K352	Children	2020-06-11	8	4.28571428571429
K352	Children	2020-06-12	7	4.57142857142857
K352	Children	2020-06-13	2	4.35714285714286
K352	Children	2020-06-14	5	4.42857142857143
K352	Children	2020-06-15	3	4.78571428571429
K352	Children	2020-06-16	4	4.64285714285714
K352	Children	2020-06-17	3	5.07142857142857
K352	Children	2020-06-18	2	4.92857142857143
K352	Children	2020-06-19	7	5.07142857142857
K352	Children	2020-06-20	4	5.42857142857143
K352	Children	2020-06-21	6	5.57142857142857
K352	Children	2020-06-22	9	5.78571428571429
K352	Children	2020-06-23	3	5.85714285714286
K352	Children	2020-06-24	8	5.78571428571429
K352	Children	2020-06-25	6	6
K352	Children	2020-06-26	9	5.92857142857143
K352	Children	2020-06-27	7	6.14285714285714
K352	Children	2020-06-28	7	6.07142857142857
K352	Children	2020-06-29	6	5.5
K352	Children	2020-06-30	5	5.42857142857143
K352	Children	2021-03-01	2	5.42857142857143
K352	Children	2021-03-02	5	5.35714285714286
K352	Children	2021-03-03	6	5
K352	Children	2021-03-04	7	5.21428571428571
K352	Children	2021-03-05	5	4.78571428571429
K352	Children	2021-03-06	1	4.78571428571429
K352	Children	2021-03-07	2	4.78571428571429
K352	Children	2021-03-08	8	5.35714285714286
K352	Children	2021-03-09	5	5.14285714285714
K352	Children	2021-03-10	4	4.92857142857143
K352	Children	2021-03-11	10	4.5
K352	Children	2021-03-12	1	4.71428571428571
K352	Children	2021-03-13	6	5.07142857142857
K352	Children	2021-03-14	5	5.21428571428571
K352	Children	2021-03-15	10	5.21428571428571
K352	Children	2021-03-16	2	5.35714285714286
K352	Children	2021-03-17	3	5.28571428571429
K352	Children	2021-03-18	1	5.07142857142857
K352	Children	2021-03-19	8	5.57142857142857
K352	Children	2021-03-20	6	5.21428571428571
K352	Children	2021-03-21	4	5
K352	Children	2021-03-22	8	4.85714285714286
K352	Children	2021-03-23	7	5
K352	Children	2021-03-24	3	5
K352	Children	2021-03-25	7	5.07142857142857
K352	Children	2021-03-26	8	4.85714285714286
K352	Children	2021-03-27	1	4.64285714285714
K352	Children	2021-03-28	2	4.92857142857143
K352	Children	2021-03-29	8	5
K352	Children	2021-03-30	4	4.57142857142857
K352	Children	2021-03-31	3	4.42857142857143
K352	Children	2021-04-01	2	4.14285714285714
K352	Children	2021-04-02	5	3.78571428571429
K352	Children	2021-04-03	3	3.92857142857143
K352	Children	2021-04-04	8	4.07142857142857
K352	Children	2021-04-05	9	3.78571428571429
K352	Children	2021-04-06	1	3.64285714285714
K352	Children	2021-04-07	1	3.78571428571429
K352	Children	2021-04-08	3	4.28571428571429
K352	Children	2021-04-09	3	4.42857142857143
K352	Children	2021-04-10	3	4.35714285714286
K352	Children	2021-04-11	4	3.92857142857143
K352	Children	2021-04-12	4	3.64285714285714
K352	Children	2021-04-13	2	3.85714285714286
K352	Children	2021-04-14	5	3.85714285714286
K352	Children	2021-04-15	9	3.85714285714286
K352	Children	2021-04-16	7	4
K352	Children	2021-04-17	2	4.07142857142857
K352	Children	2021-04-18	2	4.35714285714286
K352	Children	2021-04-19	5	4.28571428571429
K352	Children	2021-04-20	4	4.5
K352	Children	2021-04-21	1	4.57142857142857
K352	Children	2021-04-22	3	4.14285714285714
K352	Children	2021-04-23	5	3.78571428571429
K352	Children	2021-04-24	4	3.92857142857143
K352	Children	2021-04-25	8	3.92857142857143
K352	Children	2021-04-26	3	3.92857142857143
K352	Children	2021-04-27	5	4.07142857142857
K352	Children	2021-04-28	6	4.64285714285714
K352	Children	2021-04-29	3	4.64285714285714
K352	Children	2021-04-30	2	4.64285714285714
K352	Children	2021-05-01	4	4.5
K352	Children	2021-05-02	2	4.14285714285714
K352	Children	2021-05-03	5	4.14285714285714
K352	Children	2021-05-04	6	4.21428571428571
K352	Children	2021-05-05	9	4.14285714285714
K352	Children	2021-05-06	3	4.21428571428571
K352	Children	2021-05-07	5	4.28571428571429
K352	Children	2021-05-08	2	4.21428571428571
K352	Children	2021-05-09	3	4.35714285714286
K352	Children	2021-05-10	3	4.64285714285714
K352	Children	2021-05-11	6	4.5
K352	Children	2021-05-12	5	4
K352	Children	2021-05-13	4	4.14285714285714
K352	Children	2021-05-14	3	4.21428571428571
K352	Children	2021-05-15	3	4.21428571428571
K352	Children	2021-05-16	4	4.21428571428571
K352	Children	2021-05-17	9	4.57142857142857
K352	Children	2021-05-18	4	4.42857142857143
K352	Children	2021-05-19	2	4.42857142857143
K352	Children	2021-05-20	5	4.5
K352	Children	2021-05-21	6	4.42857142857143
K352	Children	2021-05-22	2	4.78571428571429
K352	Children	2021-05-23	3	4.85714285714286
K352	Children	2021-05-24	8	4.57142857142857
K352	Children	2021-05-25	4	4.57142857142857
K352	Children	2021-05-26	5	4.71428571428571
K352	Children	2021-05-27	5	4.64285714285714
K352	Children	2021-05-28	2	4.42857142857143
K352	Children	2021-05-29	8	4.92857142857143
K352	Children	2021-05-30	5	4.92857142857143
K352	Children	2021-05-31	5	4.64285714285714
K352	Children	2021-06-01	4	4.57142857142857
K352	Children	2021-06-02	4	4.42857142857143
K352	Children	2021-06-03	4	4.5
K352	Children	2021-06-04	3	4.71428571428571
K352	Children	2021-06-05	9	4.42857142857143
K352	Children	2021-06-06	3	4.28571428571429
K352	Children	2021-06-07	4	4.42857142857143
K352	Children	2021-06-08	3	4.42857142857143
K352	Children	2021-06-09	3	4.21428571428571
K352	Children	2021-06-10	6	4
K352	Children	2021-06-11	5	4
K352	Children	2021-06-12	4	3.78571428571429
K352	Children	2021-06-13	3	4
K352	Children	2021-06-14	7	4.21428571428571
K352	Children	2021-06-15	4	4.21428571428571
K352	Children	2021-06-16	1	4.42857142857143
K352	Children	2021-06-17	1	4.14285714285714
K352	Children	2021-06-18	3	3.92857142857143
K352	Children	2021-06-19	6	4.07142857142857
K352	Children	2021-06-20	6	4.14285714285714
K352	Children	2021-06-21	7	4.07142857142857
K352	Children	2021-06-22	3	4.21428571428571
K352	Children	2021-06-23	6	4.35714285714286
K352	Children	2021-06-24	2	NA
K352	Children	2021-06-25	2	NA
K352	Children	2021-06-26	6	NA
K352	Children	2021-06-27	4	NA
K352	Children	2021-06-28	6	NA
K352	Children	2021-06-29	6	NA
K352	Children	2021-06-30	3	NA
K353	Adults	2016-03-01	49	NA
K353	Adults	2016-03-02	51	NA
K353	Adults	2016-03-03	47	NA
K353	Adults	2016-03-04	52	NA
K353	Adults	2016-03-05	61	NA
K353	Adults	2016-03-06	50	NA
K353	Adults	2016-03-07	58	57.5714285714286
K353	Adults	2016-03-08	60	58.5714285714286
K353	Adults	2016-03-09	70	58.8571428571429
K353	Adults	2016-03-10	70	59.5714285714286
K353	Adults	2016-03-11	53	59.3571428571429
K353	Adults	2016-03-12	56	58.5
K353	Adults	2016-03-13	62	59.1428571428571
K353	Adults	2016-03-14	67	58.7857142857143
K353	Adults	2016-03-15	63	59.1428571428571
K353	Adults	2016-03-16	55	59.2857142857143
K353	Adults	2016-03-17	57	58.3571428571429
K353	Adults	2016-03-18	49	59.6428571428571
K353	Adults	2016-03-19	49	60.5
K353	Adults	2016-03-20	59	59.3571428571429
K353	Adults	2016-03-21	53	59.0714285714286
K353	Adults	2016-03-22	65	58.7142857142857
K353	Adults	2016-03-23	72	59.2857142857143
K353	Adults	2016-03-24	57	59.2857142857143
K353	Adults	2016-03-25	71	59.1428571428571
K353	Adults	2016-03-26	68	58.4285714285714
K353	Adults	2016-03-27	46	58.8571428571429
K353	Adults	2016-03-28	63	59.4285714285714
K353	Adults	2016-03-29	58	59.3571428571429
K353	Adults	2016-03-30	63	59.2857142857143
K353	Adults	2016-03-31	57	59.7142857142857
K353	Adults	2016-04-01	47	59.2142857142857
K353	Adults	2016-04-02	39	59.2857142857143
K353	Adults	2016-04-03	65	60.2857142857143
K353	Adults	2016-04-04	61	60.8571428571429
K353	Adults	2016-04-05	64	60.5714285714286
K353	Adults	2016-04-06	71	59.6428571428571
K353	Adults	2016-04-07	63	60.2142857142857
K353	Adults	2016-04-08	64	60.6428571428571
K353	Adults	2016-04-09	69	62.2857142857143
K353	Adults	2016-04-10	60	61.7142857142857
K353	Adults	2016-04-11	71	62.3571428571429
K353	Adults	2016-04-12	54	61.9285714285714
K353	Adults	2016-04-13	50	61.0714285714286
K353	Adults	2016-04-14	65	61
K353	Adults	2016-04-15	53	60.7857142857143
K353	Adults	2016-04-16	62	58.7142857142857
K353	Adults	2016-04-17	57	58.8571428571429
K353	Adults	2016-04-18	70	58.7857142857143
K353	Adults	2016-04-19	58	58.6428571428571
K353	Adults	2016-04-20	59	59.6428571428571
K353	Adults	2016-04-21	62	59.7857142857143
K353	Adults	2016-04-22	61	60.2142857142857
K353	Adults	2016-04-23	40	60.0714285714286
K353	Adults	2016-04-24	62	60
K353	Adults	2016-04-25	70	59.2857142857143
K353	Adults	2016-04-26	52	59.2142857142857
K353	Adults	2016-04-27	64	59.6428571428571
K353	Adults	2016-04-28	67	59.4285714285714
K353	Adults	2016-04-29	59	59.7857142857143
K353	Adults	2016-04-30	60	61.5
K353	Adults	2016-05-01	56	61.2142857142857
K353	Adults	2016-05-02	60	61.2142857142857
K353	Adults	2016-05-03	57	61.7857142857143
K353	Adults	2016-05-04	65	61.8571428571429
K353	Adults	2016-05-05	59	60.9285714285714
K353	Adults	2016-05-06	66	61.4285714285714
K353	Adults	2016-05-07	64	60.2857142857143
K353	Adults	2016-05-08	58	60.7142857142857
K353	Adults	2016-05-09	70	61.8571428571429
K353	Adults	2016-05-10	60	62.9285714285714
K353	Adults	2016-05-11	65	61.6428571428571
K353	Adults	2016-05-12	54	62.2857142857143
K353	Adults	2016-05-13	66	61.9285714285714
K353	Adults	2016-05-14	44	62
K353	Adults	2016-05-15	62	62.1428571428571
K353	Adults	2016-05-16	76	61.7857142857143
K353	Adults	2016-05-17	72	61.7857142857143
K353	Adults	2016-05-18	47	62
K353	Adults	2016-05-19	68	63.0714285714286
K353	Adults	2016-05-20	61	62.1428571428571
K353	Adults	2016-05-21	65	62.7857142857143
K353	Adults	2016-05-22	60	61.9285714285714
K353	Adults	2016-05-23	65	60.0714285714286
K353	Adults	2016-05-24	60	58.6428571428571
K353	Adults	2016-05-25	68	59.1428571428571
K353	Adults	2016-05-26	69	58.6428571428571
K353	Adults	2016-05-27	53	59.0714285714286
K353	Adults	2016-05-28	53	58.7857142857143
K353	Adults	2016-05-29	50	60.0714285714286
K353	Adults	2016-05-30	50	60
K353	Adults	2016-05-31	52	60.5
K353	Adults	2016-06-01	54	60
K353	Adults	2016-06-02	61	59.6428571428571
K353	Adults	2016-06-03	67	59.4285714285714
K353	Adults	2016-06-04	61	59.0714285714286
K353	Adults	2016-06-05	78	59.9285714285714
K353	Adults	2016-06-06	64	61
K353	Adults	2016-06-07	67	61.0714285714286
K353	Adults	2016-06-08	61	60.6428571428571
K353	Adults	2016-06-09	64	61.4285714285714
K353	Adults	2016-06-10	50	61.2857142857143
K353	Adults	2016-06-11	48	60.8571428571429
K353	Adults	2016-06-12	62	59.2142857142857
K353	Adults	2016-06-13	65	59.0714285714286
K353	Adults	2016-06-14	53	58.0714285714286
K353	Adults	2016-06-15	48	57.4285714285714
K353	Adults	2016-06-16	72	56.7142857142857
K353	Adults	2016-06-17	65	57.4285714285714
K353	Adults	2016-06-18	55	57.3571428571429
K353	Adults	2016-06-19	55	56.5714285714286
K353	Adults	2016-06-20	62	56
K353	Adults	2016-06-21	53	56.4285714285714
K353	Adults	2016-06-22	52	56.8571428571429
K353	Adults	2016-06-23	54	57.2142857142857
K353	Adults	2016-06-24	60	57.0714285714286
K353	Adults	2016-06-25	47	57.8571428571429
K353	Adults	2016-06-26	51	58.0714285714286
K353	Adults	2016-06-27	57	57.8571428571429
K353	Adults	2016-06-28	59	57.5
K353	Adults	2016-06-29	54	58.5714285714286
K353	Adults	2016-06-30	77	60.2142857142857
K353	Adults	2017-03-01	63	60.7857142857143
K353	Adults	2017-03-02	66	61.7142857142857
K353	Adults	2017-03-03	58	62.7142857142857
K353	Adults	2017-03-04	59	64
K353	Adults	2017-03-05	48	64.4285714285714
K353	Adults	2017-03-06	67	65.7857142857143
K353	Adults	2017-03-07	77	65.8571428571429
K353	Adults	2017-03-08	68	66.5
K353	Adults	2017-03-09	60	66.1428571428571
K353	Adults	2017-03-10	65	66.7142857142857
K353	Adults	2017-03-11	75	66.2142857142857
K353	Adults	2017-03-12	65	67.3571428571429
K353	Adults	2017-03-13	73	67.0714285714286
K353	Adults	2017-03-14	78	66.9285714285714
K353	Adults	2017-03-15	72	66.6428571428571
K353	Adults	2017-03-16	61	66.9285714285714
K353	Adults	2017-03-17	66	66.2142857142857
K353	Adults	2017-03-18	52	65.0714285714286
K353	Adults	2017-03-19	64	64.1428571428571
K353	Adults	2017-03-20	63	63.1428571428571
K353	Adults	2017-03-21	75	61.4285714285714
K353	Adults	2017-03-22	64	61.0714285714286
K353	Adults	2017-03-23	64	60.9285714285714
K353	Adults	2017-03-24	55	60.0714285714286
K353	Adults	2017-03-25	59	60.3571428571429
K353	Adults	2017-03-26	52	60.1428571428571
K353	Adults	2017-03-27	59	59.5714285714286
K353	Adults	2017-03-28	54	58.5714285714286
K353	Adults	2017-03-29	67	58.5
K353	Adults	2017-03-30	59	58.0714285714286
K353	Adults	2017-03-31	54	58.7857142857143
K353	Adults	2017-04-01	56	58.4285714285714
K353	Adults	2017-04-02	61	58.5
K353	Adults	2017-04-03	55	59.1428571428571
K353	Adults	2017-04-04	61	59.5714285714286
K353	Adults	2017-04-05	63	58.7142857142857
K353	Adults	2017-04-06	58	60.0714285714286
K353	Adults	2017-04-07	65	60.2142857142857
K353	Adults	2017-04-08	54	60.2857142857143
K353	Adults	2017-04-09	53	59.5
K353	Adults	2017-04-10	68	60.8571428571429
K353	Adults	2017-04-11	60	61.7857142857143
K353	Adults	2017-04-12	55	61.4285714285714
K353	Adults	2017-04-13	78	62.2857142857143
K353	Adults	2017-04-14	56	63.5
K353	Adults	2017-04-15	57	64.3571428571429
K353	Adults	2017-04-16	50	64.5
K353	Adults	2017-04-17	74	64.0714285714286
K353	Adults	2017-04-18	74	64.0714285714286
K353	Adults	2017-04-19	58	63.5
K353	Adults	2017-04-20	70	63.2142857142857
K353	Adults	2017-04-21	82	64
K353	Adults	2017-04-22	66	65.1428571428571
K353	Adults	2017-04-23	55	65.6428571428571
K353	Adults	2017-04-24	62	64.4285714285714
K353	Adults	2017-04-25	60	63.2857142857143
K353	Adults	2017-04-26	47	65.2142857142857
K353	Adults	2017-04-27	74	64.4285714285714
K353	Adults	2017-04-28	67	62.7857142857143
K353	Adults	2017-04-29	73	63.1428571428571
K353	Adults	2017-04-30	57	63.8571428571429
K353	Adults	2017-05-01	57	64.2857142857143
K353	Adults	2017-05-02	58	63.4285714285714
K353	Adults	2017-05-03	85	65
K353	Adults	2017-05-04	59	63.9285714285714
K353	Adults	2017-05-05	59	63.7857142857143
K353	Adults	2017-05-06	71	63.2142857142857
K353	Adults	2017-05-07	65	64.2857142857143
K353	Adults	2017-05-08	68	65.4285714285714
K353	Adults	2017-05-09	48	65.8571428571429
K353	Adults	2017-05-10	69	63.9285714285714
K353	Adults	2017-05-11	59	64.2142857142857
K353	Adults	2017-05-12	65	64.3571428571429
K353	Adults	2017-05-13	65	64.1428571428571
K353	Adults	2017-05-14	72	63.7142857142857
K353	Adults	2017-05-15	73	64
K353	Adults	2017-05-16	64	64.9285714285714
K353	Adults	2017-05-17	58	64.5
K353	Adults	2017-05-18	63	65.1428571428571
K353	Adults	2017-05-19	61	64.9285714285714
K353	Adults	2017-05-20	68	64.5714285714286
K353	Adults	2017-05-21	59	63.9285714285714
K353	Adults	2017-05-22	72	63.3571428571429
K353	Adults	2017-05-23	61	64.2142857142857
K353	Adults	2017-05-24	63	64.6428571428571
K353	Adults	2017-05-25	68	65.0714285714286
K353	Adults	2017-05-26	62	64.1428571428571
K353	Adults	2017-05-27	60	63.7142857142857
K353	Adults	2017-05-28	63	63.5714285714286
K353	Adults	2017-05-29	65	63.2857142857143
K353	Adults	2017-05-30	76	63.1428571428571
K353	Adults	2017-05-31	64	62.9285714285714
K353	Adults	2017-06-01	69	63.5
K353	Adults	2017-06-02	48	64.7857142857143
K353	Adults	2017-06-03	62	63.8571428571429
K353	Adults	2017-06-04	57	62.2857142857143
K353	Adults	2017-06-05	68	63.2142857142857
K353	Adults	2017-06-06	59	61
K353	Adults	2017-06-07	60	61.2142857142857
K353	Adults	2017-06-08	76	60
K353	Adults	2017-06-09	80	61
K353	Adults	2017-06-10	47	61
K353	Adults	2017-06-11	41	61.0714285714286
K353	Adults	2017-06-12	78	61.4285714285714
K353	Adults	2017-06-13	45	61.9285714285714
K353	Adults	2017-06-14	67	62.3571428571429
K353	Adults	2017-06-15	52	62.1428571428571
K353	Adults	2017-06-16	62	61.5714285714286
K353	Adults	2017-06-17	62	62.7142857142857
K353	Adults	2017-06-18	58	63.5
K353	Adults	2017-06-19	73	64.3571428571429
K353	Adults	2017-06-20	66	66.0714285714286
K353	Adults	2017-06-21	66	65.5714285714286
K353	Adults	2017-06-22	73	66.8571428571429
K353	Adults	2017-06-23	72	66.6428571428571
K353	Adults	2017-06-24	63	66.0714285714286
K353	Adults	2017-06-25	52	66.5714285714286
K353	Adults	2017-06-26	90	65.2142857142857
K353	Adults	2017-06-27	69	64.9285714285714
K353	Adults	2017-06-28	60	64.5
K353	Adults	2017-06-29	70	63
K353	Adults	2017-06-30	59	63
K353	Adults	2018-03-01	54	62.6428571428571
K353	Adults	2018-03-02	65	62.7857142857143
K353	Adults	2018-03-03	54	60.5714285714286
K353	Adults	2018-03-04	62	59.0714285714286
K353	Adults	2018-03-05	60	59.4285714285714
K353	Adults	2018-03-06	52	58.4285714285714
K353	Adults	2018-03-07	72	59.2857142857143
K353	Adults	2018-03-08	58	59.9285714285714
K353	Adults	2018-03-09	54	58.9285714285714
K353	Adults	2018-03-10	59	59.3571428571429
K353	Adults	2018-03-11	48	59.7857142857143
K353	Adults	2018-03-12	65	59.4285714285714
K353	Adults	2018-03-13	56	59.5
K353	Adults	2018-03-14	71	59.5
K353	Adults	2018-03-15	63	60.4285714285714
K353	Adults	2018-03-16	51	61.0714285714286
K353	Adults	2018-03-17	60	60
K353	Adults	2018-03-18	68	60
K353	Adults	2018-03-19	55	60
K353	Adults	2018-03-20	53	60.2142857142857
K353	Adults	2018-03-21	72	60
K353	Adults	2018-03-22	71	59.2857142857143
K353	Adults	2018-03-23	63	59.7857142857143
K353	Adults	2018-03-24	44	59
K353	Adults	2018-03-25	48	58.9285714285714
K353	Adults	2018-03-26	65	58.2142857142857
K353	Adults	2018-03-27	59	59.2857142857143
K353	Adults	2018-03-28	68	57.7142857142857
K353	Adults	2018-03-29	53	57.2857142857143
K353	Adults	2018-03-30	58	57.1428571428571
K353	Adults	2018-03-31	49	58.2857142857143
K353	Adults	2018-04-01	67	59.2857142857143
K353	Adults	2018-04-02	45	57.6428571428571
K353	Adults	2018-04-03	68	56.7142857142857
K353	Adults	2018-04-04	50	55.4285714285714
K353	Adults	2018-04-05	65	56.2142857142857
K353	Adults	2018-04-06	61	56.0714285714286
K353	Adults	2018-04-07	60	56
K353	Adults	2018-04-08	62	55.3571428571429
K353	Adults	2018-04-09	42	56.5
K353	Adults	2018-04-10	46	56.2142857142857
K353	Adults	2018-04-11	50	57.0714285714286
K353	Adults	2018-04-12	64	56.2142857142857
K353	Adults	2018-04-13	56	55.7142857142857
K353	Adults	2018-04-14	48	55.8571428571429
K353	Adults	2018-04-15	58	55.1428571428571
K353	Adults	2018-04-16	61	57.1428571428571
K353	Adults	2018-04-17	64	57.4285714285714
K353	Adults	2018-04-18	62	60.2857142857143
K353	Adults	2018-04-19	53	60.4285714285714
K353	Adults	2018-04-20	54	60.1428571428571
K353	Adults	2018-04-21	62	61.5
K353	Adults	2018-04-22	52	60.6428571428571
K353	Adults	2018-04-23	70	60.5714285714286
K353	Adults	2018-04-24	50	59.7142857142857
K353	Adults	2018-04-25	90	60.2142857142857
K353	Adults	2018-04-26	66	60.0714285714286
K353	Adults	2018-04-27	52	60.7857142857143
K353	Adults	2018-04-28	67	61.8571428571429
K353	Adults	2018-04-29	46	62.5
K353	Adults	2018-04-30	60	62.0714285714286
K353	Adults	2018-05-01	52	62.2142857142857
K353	Adults	2018-05-02	69	60.7142857142857
K353	Adults	2018-05-03	51	59.4285714285714
K353	Adults	2018-05-04	64	59.4285714285714
K353	Adults	2018-05-05	77	58.7857142857143
K353	Adults	2018-05-06	61	60.4285714285714
K353	Adults	2018-05-07	64	61.3571428571429
K353	Adults	2018-05-08	52	61.8571428571429
K353	Adults	2018-05-09	69	62.3571428571429
K353	Adults	2018-05-10	48	63.8571428571429
K353	Adults	2018-05-11	52	64.1428571428571
K353	Adults	2018-05-12	58	63.7857142857143
K353	Adults	2018-05-13	69	62.7857142857143
K353	Adults	2018-05-14	73	62.9285714285714
K353	Adults	2018-05-15	59	63.5714285714286
K353	Adults	2018-05-16	76	63.2142857142857
K353	Adults	2018-05-17	72	65.5
K353	Adults	2018-05-18	68	66.5
K353	Adults	2018-05-19	72	66.8571428571429
K353	Adults	2018-05-20	47	66.5714285714286
K353	Adults	2018-05-21	66	65.6428571428571
K353	Adults	2018-05-22	61	66.2142857142857
K353	Adults	2018-05-23	64	66.2142857142857
K353	Adults	2018-05-24	80	66
K353	Adults	2018-05-25	66	65.8571428571429
K353	Adults	2018-05-26	63	65.0714285714286
K353	Adults	2018-05-27	65	65.7857142857143
K353	Adults	2018-05-28	60	66.1428571428571
K353	Adults	2018-05-29	67	66.6428571428571
K353	Adults	2018-05-30	76	65.7857142857143
K353	Adults	2018-05-31	69	64.4285714285714
K353	Adults	2018-06-01	66	64.0714285714286
K353	Adults	2018-06-02	61	64.9285714285714
K353	Adults	2018-06-03	57	64.8571428571429
K353	Adults	2018-06-04	71	64.6428571428571
K353	Adults	2018-06-05	68	63.7142857142857
K353	Adults	2018-06-06	52	62.5
K353	Adults	2018-06-07	61	62.0714285714286
K353	Adults	2018-06-08	61	62.1428571428571
K353	Adults	2018-06-09	75	61.7142857142857
K353	Adults	2018-06-10	64	61.0714285714286
K353	Adults	2018-06-11	57	60.7142857142857
K353	Adults	2018-06-12	54	60.4285714285714
K353	Adults	2018-06-13	59	61.4285714285714
K353	Adults	2018-06-14	63	61.1428571428571
K353	Adults	2018-06-15	67	61.7857142857143
K353	Adults	2018-06-16	55	61.1428571428571
K353	Adults	2018-06-17	48	60.8571428571429
K353	Adults	2018-06-18	66	61.6428571428571
K353	Adults	2018-06-19	64	62.3571428571429
K353	Adults	2018-06-20	66	63.2857142857143
K353	Adults	2018-06-21	57	62
K353	Adults	2018-06-22	70	61.2142857142857
K353	Adults	2018-06-23	66	61.2857142857143
K353	Adults	2018-06-24	60	62.2142857142857
K353	Adults	2018-06-25	68	61.6428571428571
K353	Adults	2018-06-26	64	61.2857142857143
K353	Adults	2018-06-27	72	60.8571428571429
K353	Adults	2018-06-28	45	61.7857142857143
K353	Adults	2018-06-29	56	62.2857142857143
K353	Adults	2018-06-30	56	61.2857142857143
K353	Adults	2019-03-01	61	61.5
K353	Adults	2019-03-02	58	60.7857142857143
K353	Adults	2019-03-03	59	60.7857142857143
K353	Adults	2019-03-04	60	60.4285714285714
K353	Adults	2019-03-05	70	62.7857142857143
K353	Adults	2019-03-06	77	63.5714285714286
K353	Adults	2019-03-07	52	65.0714285714286
K353	Adults	2019-03-08	63	64.7142857142857
K353	Adults	2019-03-09	58	65.2857142857143
K353	Adults	2019-03-10	64	65.5
K353	Adults	2019-03-11	67	65.7857142857143
K353	Adults	2019-03-12	78	65.9285714285714
K353	Adults	2019-03-13	67	67
K353	Adults	2019-03-14	77	67.1428571428571
K353	Adults	2019-03-15	56	67.7142857142857
K353	Adults	2019-03-16	66	67.8571428571429
K353	Adults	2019-03-17	62	67.7857142857143
K353	Adults	2019-03-18	64	68
K353	Adults	2019-03-19	72	67.6428571428571
K353	Adults	2019-03-20	92	67.6428571428571
K353	Adults	2019-03-21	54	67.5714285714286
K353	Adults	2019-03-22	71	69.2142857142857
K353	Adults	2019-03-23	60	69.4285714285714
K353	Adults	2019-03-24	63	69.3571428571429
K353	Adults	2019-03-25	70	69.8571428571429
K353	Adults	2019-03-26	73	68.9285714285714
K353	Adults	2019-03-27	67	67.2142857142857
K353	Adults	2019-03-28	76	67.9285714285714
K353	Adults	2019-03-29	79	66.3571428571429
K353	Adults	2019-03-30	69	66.6428571428571
K353	Adults	2019-03-31	61	67.5
K353	Adults	2019-04-01	71	67.2857142857143
K353	Adults	2019-04-02	59	66.2857142857143
K353	Adults	2019-04-03	68	65.9285714285714
K353	Adults	2019-04-04	64	65.1428571428571
K353	Adults	2019-04-05	49	62.9285714285714
K353	Adults	2019-04-06	64	61.9285714285714
K353	Adults	2019-04-07	75	61.6428571428571
K353	Adults	2019-04-08	67	61.0714285714286
K353	Adults	2019-04-09	59	61.5714285714286
K353	Adults	2019-04-10	62	61.8571428571429
K353	Adults	2019-04-11	65	62.5714285714286
K353	Adults	2019-04-12	48	63.4285714285714
K353	Adults	2019-04-13	55	62.6428571428571
K353	Adults	2019-04-14	57	61.9285714285714
K353	Adults	2019-04-15	63	62.0714285714286
K353	Adults	2019-04-16	66	62.9285714285714
K353	Adults	2019-04-17	72	64.6428571428571
K353	Adults	2019-04-18	74	64.9285714285714
K353	Adults	2019-04-19	61	65.5
K353	Adults	2019-04-20	53	66.5
K353	Adults	2019-04-21	65	66.5
K353	Adults	2019-04-22	69	66.1428571428571
K353	Adults	2019-04-23	71	66.7142857142857
K353	Adults	2019-04-24	86	67.2857142857143
K353	Adults	2019-04-25	69	65.1428571428571
K353	Adults	2019-04-26	56	64.8571428571429
K353	Adults	2019-04-27	69	66.4285714285714
K353	Adults	2019-04-28	57	66.7142857142857
K353	Adults	2019-04-29	58	66.3571428571429
K353	Adults	2019-04-30	74	66
K353	Adults	2019-05-01	80	65.1428571428571
K353	Adults	2019-05-02	44	64.8571428571429
K353	Adults	2019-05-03	57	64.3571428571429
K353	Adults	2019-05-04	75	63.8571428571429
K353	Adults	2019-05-05	69	63.4285714285714
K353	Adults	2019-05-06	64	63.6428571428571
K353	Adults	2019-05-07	66	63.5
K353	Adults	2019-05-08	74	62.7857142857143
K353	Adults	2019-05-09	65	64
K353	Adults	2019-05-10	49	63.9285714285714
K353	Adults	2019-05-11	62	63.4285714285714
K353	Adults	2019-05-12	51	62.4285714285714
K353	Adults	2019-05-13	61	62.2142857142857
K353	Adults	2019-05-14	72	62.2142857142857
K353	Adults	2019-05-15	70	62.2857142857143
K353	Adults	2019-05-16	61	62.7142857142857
K353	Adults	2019-05-17	56	65.0714285714286
K353	Adults	2019-05-18	68	65.0714285714286
K353	Adults	2019-05-19	55	66.1428571428571
K353	Adults	2019-05-20	61	66.2857142857143
K353	Adults	2019-05-21	66	65.6428571428571
K353	Adults	2019-05-22	75	65.1428571428571
K353	Adults	2019-05-23	71	65.2857142857143
K353	Adults	2019-05-24	82	63.9285714285714
K353	Adults	2019-05-25	62	63.2857142857143
K353	Adults	2019-05-26	66	63.0714285714286
K353	Adults	2019-05-27	63	62.2857142857143
K353	Adults	2019-05-28	63	62.1428571428571
K353	Adults	2019-05-29	63	61.4285714285714
K353	Adults	2019-05-30	63	61.6428571428571
K353	Adults	2019-05-31	37	60.4285714285714
K353	Adults	2019-06-01	59	60.4285714285714
K353	Adults	2019-06-02	52	61.7142857142857
K353	Adults	2019-06-03	50	62.0714285714286
K353	Adults	2019-06-04	64	62.7142857142857
K353	Adults	2019-06-05	65	62.7857142857143
K353	Adults	2019-06-06	74	62.7142857142857
K353	Adults	2019-06-07	65	63.7142857142857
K353	Adults	2019-06-08	62	63.8571428571429
K353	Adults	2019-06-09	84	64.1428571428571
K353	Adults	2019-06-10	68	64.0714285714286
K353	Adults	2019-06-11	72	64.1428571428571
K353	Adults	2019-06-12	64	65.3571428571429
K353	Adults	2019-06-13	62	63.8571428571429
K353	Adults	2019-06-14	51	64.0714285714286
K353	Adults	2019-06-15	61	64
K353	Adults	2019-06-16	56	62.2857142857143
K353	Adults	2019-06-17	49	63
K353	Adults	2019-06-18	65	62.2142857142857
K353	Adults	2019-06-19	82	62.5714285714286
K353	Adults	2019-06-20	53	63.3571428571429
K353	Adults	2019-06-21	68	64.0714285714286
K353	Adults	2019-06-22	61	64.2142857142857
K353	Adults	2019-06-23	60	65
K353	Adults	2019-06-24	78	65.3571428571429
K353	Adults	2019-06-25	61	65.2857142857143
K353	Adults	2019-06-26	69	63.4285714285714
K353	Adults	2019-06-27	73	64.5
K353	Adults	2019-06-28	61	63.5714285714286
K353	Adults	2019-06-29	63	64.9285714285714
K353	Adults	2019-06-30	67	64.0714285714286
K353	Adults	2020-03-01	54	62.9285714285714
K353	Adults	2020-03-02	64	63
K353	Adults	2020-03-03	56	62.7857142857143
K353	Adults	2020-03-04	68	62.0714285714286
K353	Adults	2020-03-05	55	62.3571428571429
K353	Adults	2020-03-06	80	62.8571428571429
K353	Adults	2020-03-07	48	62.5714285714286
K353	Adults	2020-03-08	62	64
K353	Adults	2020-03-09	62	64.7857142857143
K353	Adults	2020-03-10	66	65.3571428571429
K353	Adults	2020-03-11	63	64.5
K353	Adults	2020-03-12	65	64.6428571428571
K353	Adults	2020-03-13	70	62.4285714285714
K353	Adults	2020-03-14	63	62.3571428571429
K353	Adults	2020-03-15	74	61.7857142857143
K353	Adults	2020-03-16	75	62.3571428571429
K353	Adults	2020-03-17	64	61.1428571428571
K353	Adults	2020-03-18	56	60.7857142857143
K353	Adults	2020-03-19	57	60.6428571428571
K353	Adults	2020-03-20	49	60.4285714285714
K353	Adults	2020-03-21	47	58.6428571428571
K353	Adults	2020-03-22	54	56.8571428571429
K353	Adults	2020-03-23	70	56.6428571428571
K353	Adults	2020-03-24	49	56.2857142857143
K353	Adults	2020-03-25	58	55.4285714285714
K353	Adults	2020-03-26	63	55.1428571428571
K353	Adults	2020-03-27	67	55.2142857142857
K353	Adults	2020-03-28	38	55.9285714285714
K353	Adults	2020-03-29	49	56.2142857142857
K353	Adults	2020-03-30	72	54.6428571428571
K353	Adults	2020-03-31	59	55.5714285714286
K353	Adults	2020-04-01	44	55.0714285714286
K353	Adults	2020-04-02	53	55.0714285714286
K353	Adults	2020-04-03	50	54.3571428571429
K353	Adults	2020-04-04	57	54.6428571428571
K353	Adults	2020-04-05	58	54.1428571428571
K353	Adults	2020-04-06	48	52.9285714285714
K353	Adults	2020-04-07	62	52.2857142857143
K353	Adults	2020-04-08	51	53.4285714285714
K353	Adults	2020-04-09	63	53.8571428571429
K353	Adults	2020-04-10	57	55.1428571428571
K353	Adults	2020-04-11	42	54.6428571428571
K353	Adults	2020-04-12	42	55.2142857142857
K353	Adults	2020-04-13	55	55.5714285714286
K353	Adults	2020-04-14	50	56.3571428571429
K353	Adults	2020-04-15	60	56.7857142857143
K353	Adults	2020-04-16	59	56.6428571428571
K353	Adults	2020-04-17	68	58
[truncated: 2,392 more rows]
